# Supplementary material for: Kinome screening identifies integrated stress response kinase EIF2AK1/HRI as a negative regulator of PINK1 mitophagy signaling
Source: Sci Adv. 2025 May 9;11(19):eadn2528. doi: 10.1126/sciadv.adn2528 (PMC12063660; doi:10.1126/sciadv.adn2528)
Supplement: Supplementary file 2 — Tables S1 to S3 [file sciadv.adn2528_tables_s1_to_s3.zip]

Archive with 3 entries (3 files):
- adn2528_table_s1.xlsx
- adn2528_table_s2.xls
- adn2528_table_s3.xls
