# Supplementary material for: Kinome screening identifies integrated stress response kinase EIF2AK1/HRI as a negative regulator of PINK1 mitophagy signaling
Source: Sci Adv. 2025 May 9;11(19):eadn2528. doi: 10.1126/sciadv.adn2528 (PMC12063660; doi:10.1126/sciadv.adn2528)
Supplement: Supplementary file 2 — Tables S1 to S3 [file sciadv.adn2528_tables_s1_to_s3.zip › adn2528_table_s2.xls]

## Sheet: Cherry-pick siRNA Library set 1
LP_55873
G-CUSTOM-412392
Plate	Well	Pool Catalog Number	Duplex Catalog Number	Gene Symbol	GENE ID	Gene Accession	GI Number	Sequence
Plate 1	A01	D-001810-10	D-001810-01	ON-TARGETplus Non-targeting Control	0		0	UGGUUUACAUGUCGACUAA
Plate 1	A01	D-001810-10	D-001810-02	ON-TARGETplus Non-targeting Control	0		0	UGGUUUACAUGUUGUGUGA
Plate 1	A01	D-001810-10	D-001810-03	ON-TARGETplus Non-targeting Control	0		0	UGGUUUACAUGUUUUCUGA
Plate 1	A01	D-001810-10	D-001810-04	ON-TARGETplus Non-targeting Control	0		0	UGGUUUACAUGUUUUCCUA
Plate 1	A02	L-004030-00	J-004030-06	PINK1	65018	NM_032409	14165271	GCAAAUGUGCUUCAUCUAA
Plate 1	A02	L-004030-00	J-004030-07	PINK1	65018	NM_032409	14165271	GCUUUCGGCUGGAGGAGUA
Plate 1	A02	L-004030-00	J-004030-08	PINK1	65018	NM_032409	14165271	GGACGCUGUUCCUCGUUAU
Plate 1	A02	L-004030-00	J-004030-09	PINK1	65018	NM_032409	14165271	GAGACCAUCUGCCCGAGUA
Plate 1	A03	L-004613-00	J-004613-09	CIT	11113	NM_007174	32698687	GAAUUUAGUCGGCGUCUUA
Plate 1	A03	L-004613-00	J-004613-10	CIT	11113	NM_007174	32698687	CCUCAUACCAGGAUAAAUU
Plate 1	A03	L-004613-00	J-004613-11	CIT	11113	NM_007174	32698687	GGAGCAGUCUUCCAAAUUU
Plate 1	A03	L-004613-00	J-004613-12	CIT	11113	NM_007174	32698687	GGAGUGAUCUCUACGAAUC
Plate 1	A04	L-007691-00	J-007691-11	CDC42BPG	55561	NM_017525	50878264	GGUAGCAGGUGCCAAGAUC
Plate 1	A04	L-007691-00	J-007691-12	CDC42BPG	55561	NM_017525	50878264	GACCUGCCACGCAUCUUUA
Plate 1	A04	L-007691-00	J-007691-13	CDC42BPG	55561	NM_017525	50878264	GGAACCAUCCUUUCUUCGA
Plate 1	A04	L-007691-00	J-007691-14	CDC42BPG	55561	NM_017525	50878264	GCUGAGUCCUUGGUGGAAA
Plate 1	A05	L-004625-00	J-004625-05	GRK4	2868	NM_001004057	51873046	GCAAAGUAGAUUCGUAGUU
Plate 1	A05	L-004625-00	J-004625-06	GRK4	2868	NM_001004057	51873046	GUACUAGAGUUGCCCAUAA
Plate 1	A05	L-004625-00	J-004625-07	GRK4	2868	NM_001004057	51873046	GGGACAUUCUCCAUUCAAA
Plate 1	A05	L-004625-00	J-004625-08	GRK4	2868	NM_001004057	51873046	GAACACAUUUAGACAUUAC
Plate 1	A06	L-004672-00	J-004672-06	MAST1	22983	NM_014975	45120118	CCACAACGCCCUUCGAAAA
Plate 1	A06	L-004672-00	J-004672-07	MAST1	22983	NM_014975	45120118	CGACAGGAGUCACCUUUGA
Plate 1	A06	L-004672-00	J-004672-08	MAST1	22983	NM_014975	45120118	GUGGGCAGCUCGCACACUA
Plate 1	A06	L-004672-00	J-004672-09	MAST1	22983	NM_014975	45120118	GGUCUACUUCUAUGAAUUG
Plate 1	A07	L-004046-00	J-004046-09	MAST3	23031	XM_038150	51475013	GGACACAAUGCCCAAGUUU
Plate 1	A07	L-004046-00	J-004046-10	MAST3	23031	XM_038150	51475013	GGAUAGUCCUCGGAAUUUC
Plate 1	A07	L-004046-00	J-004046-11	MAST3	23031	XM_038150	51475013	GAUGGUCCCUCGCGUCUCU
Plate 1	A07	L-004046-00	J-004046-12	MAST3	23031	XM_038150	51475013	GCAGGAGGUUAGCUUCGAU
Plate 1	A08	L-004633-00	J-004633-05	MAST2	23139	NM_015112	14149670	UCAGGAUGAUUGUAAGUUA
Plate 1	A08	L-004633-00	J-004633-06	MAST2	23139	NM_015112	14149670	GAGUUGAGCCUUCCAAGAA
Plate 1	A08	L-004633-00	J-004633-07	MAST2	23139	NM_015112	14149670	GCAUUAUCCUGUAUGAGUU
Plate 1	A08	L-004633-00	J-004633-08	MAST2	23139	NM_015112	14149670	GAGCGUACCAGAUGAGGAA
Plate 1	A09	L-031608-00	J-031608-05	MAST4	375449	NM_198828	38488766	GGUCAAACGCCCUGUGUGU
Plate 1	A09	L-031608-00	J-031608-06	MAST4	375449	NM_198828	38488766	GGAGCUUGACCACAUAUUA
Plate 1	A09	L-031608-00	J-031608-07	MAST4	375449	NM_198828	38488766	GAUGAAUUGCCACCACAUU
Plate 1	A09	L-031608-00	J-031608-08	MAST4	375449	NM_198828	38488766	GCAGAGACGUCCAACCUCG
Plate 1	A10	L-004020-00	J-004020-09	MASTL	84930	NM_032844	14249561	GGACAAGUGUUAUCGCUUA
Plate 1	A10	L-004020-00	J-004020-10	MASTL	84930	NM_032844	14249561	ACUGGACGCUCUUGUGUAA
Plate 1	A10	L-004020-00	J-004020-11	MASTL	84930	NM_032844	14249561	GCAAAUUGUAUGCAGUAAA
Plate 1	A10	L-004020-00	J-004020-12	MASTL	84930	NM_032844	14249561	CCAUUGAGACGAAAGGUUU
Plate 1	A11	L-004632-00	J-004632-05	LATS1	9113	NM_004690	10862687	GGUGAAGUCUGUCUAGCAA
Plate 1	A11	L-004632-00	J-004632-06	LATS1	9113	NM_004690	10862687	UAGCAUGGAUUUCAGUAAU
Plate 1	A11	L-004632-00	J-004632-07	LATS1	9113	NM_004690	10862687	GGUAGUUCGUCUAUAUUAU
Plate 1	A11	L-004632-00	J-004632-08	LATS1	9113	NM_004690	10862687	GAAUGGUACUGGACAAACU
Plate 1	A12	L-004674-00	J-004674-05	STK38	11329	NM_007271	31377778	GUAAUCAUCCUGAGACUGA
Plate 1	A12	L-004674-00	J-004674-06	STK38	11329	NM_007271	31377778	GGCGUUGACUGGGAACAUA
Plate 1	A12	L-004674-00	J-004674-07	STK38	11329	NM_007271	31377778	GAAAGAUACGGGACAUGUG
Plate 1	A12	L-004674-00	J-004674-08	STK38	11329	NM_007271	31377778	GCAGACAGUUUGUGGGUUG
Plate 1	B01	D-001810-10	D-001810-01	ON-TARGETplus Non-targeting Control	0		0	UGGUUUACAUGUCGACUAA
Plate 1	B01	D-001810-10	D-001810-02	ON-TARGETplus Non-targeting Control	0		0	UGGUUUACAUGUUGUGUGA
Plate 1	B01	D-001810-10	D-001810-03	ON-TARGETplus Non-targeting Control	0		0	UGGUUUACAUGUUUUCUGA
Plate 1	B01	D-001810-10	D-001810-04	ON-TARGETplus Non-targeting Control	0		0	UGGUUUACAUGUUUUCCUA
Plate 1	B02	L-005387-00	J-005387-10	TRIM24	8805	NM_003852	47419908	GAGCAUAGAUACCAAUUUA
Plate 1	B02	L-005387-00	J-005387-11	TRIM24	8805	NM_003852	47419908	GAAGAACGCCAGUUGCUUA
Plate 1	B02	L-005387-00	J-005387-12	TRIM24	8805	NM_003852	47419908	GAUCAUAGAUACACUAAUC
Plate 1	B02	L-005387-00	J-005387-13	TRIM24	8805	NM_003852	47419908	UAACUGUGCCUGAUUAUUA
Plate 1	B03	L-003313-00	J-003313-10	STK38L	23012	NM_015000	24307970	ACAACACGCUCGCAAAGAA
Plate 1	B03	L-003313-00	J-003313-11	STK38L	23012	NM_015000	24307970	GAAAGAAACUCUGGUAUUU
Plate 1	B03	L-003313-00	J-003313-12	STK38L	23012	NM_015000	24307970	GAAACACAGUUCUACAUUU
Plate 1	B03	L-003313-00	J-003313-13	STK38L	23012	NM_015000	24307970	GCAGACUGGUUACAACAAA
Plate 1	B04	L-003865-00	J-003865-09	LATS2	26524	NM_014572	18959199	GCACGCAUUUUACGAAUUC
Plate 1	B04	L-003865-00	J-003865-10	LATS2	26524	NM_014572	18959199	ACACUCACCUCGCCCAAUA
Plate 1	B04	L-003865-00	J-003865-11	LATS2	26524	NM_014572	18959199	AAUCAGAUAUUCCUUGUUG
Plate 1	B04	L-003865-00	J-003865-12	LATS2	26524	NM_014572	18959199	GAAGUGAACCGGCAAAUGC
Plate 1	B05	L-004647-00	J-004647-09	PKN3	29941	NM_013355	42516554	GCUCAGCCGGGACGAGAUA
Plate 1	B05	L-004647-00	J-004647-10	PKN3	29941	NM_013355	42516554	GGGCUUGAGUUCAUUCAGA
Plate 1	B05	L-004647-00	J-004647-11	PKN3	29941	NM_013355	42516554	CUACGUGGCUUGUGUUGUC
Plate 1	B05	L-004647-00	J-004647-12	PKN3	29941	NM_013355	42516554	CUUCUGCGAUCCUGUCAUU
Plate 1	B06	L-005371-00	J-005371-06	RPS6KC1	26750	NM_012424	19923722	GGAAUUGUGUGCCGCGAUU
Plate 1	B06	L-005371-00	J-005371-07	RPS6KC1	26750	NM_012424	19923722	CAGCUCAGAUCCUAAGUUU
Plate 1	B06	L-005371-00	J-005371-08	RPS6KC1	26750	NM_012424	19923722	GGAGAUAUGUCUUUGUUAC
Plate 1	B06	L-005371-00	J-005371-09	RPS6KC1	26750	NM_012424	19923722	GGAAUAAAUACUCACACUA
Plate 1	B07	L-005372-00	J-005372-05	RPS6KL1	83694	NM_031464	34147400	GGAGGGACCUUUGUGGUGA
Plate 1	B07	L-005372-00	J-005372-06	RPS6KL1	83694	NM_031464	34147400	CAGAGGAGAUCUUCAACUG
Plate 1	B07	L-005372-00	J-005372-07	RPS6KL1	83694	NM_031464	34147400	GGGAGUGCCUGACAUGACA
Plate 1	B07	L-005372-00	J-005372-08	RPS6KL1	83694	NM_031464	34147400	GAAUGGCACUGUCCCAGAG
Plate 1	B08	L-004624-02	J-004624-06	SGK494	124923	NM_001174103	291575158	GCAAAGAGGAGGUUAGCAU
Plate 1	B08	L-004624-02	J-004624-07	SGK494	124923	NM_001174103	291575158	UGAACGAGGCCAUCUGAAA
Plate 1	B08	L-004624-02	J-004624-08	SGK494	124923	NM_001174103	291575158	GAAGAACUCUGGGAACUAC
Plate 1	B08	L-004624-02	J-004624-17	SGK494	124923	NM_001174103	291575158	CUACAGAGGGAUACCGUGA
Plate 1	B09	L-004939-00	J-004939-06	ADCK3	56997	NM_020247	34147521	ACGGGAGGCUCUUUGCAAA
Plate 1	B09	L-004939-00	J-004939-07	ADCK3	56997	NM_020247	34147521	GGCGAAAUCCAUAGAGAUG
Plate 1	B09	L-004939-00	J-004939-08	ADCK3	56997	NM_020247	34147521	GGCGGGACAAGUUGGAAUA
Plate 1	B09	L-004939-00	J-004939-09	ADCK3	56997	NM_020247	34147521	GGGCAACGCGGGAAUAUGA
Plate 1	B10	L-005305-02	J-005305-07	ADCK4	79934	NM_001142555	308193320	CGGCAUAGCCCAGAGCAUU
Plate 1	B10	L-005305-02	J-005305-08	ADCK4	79934	NM_001142555	308193320	UCACAGGCUUUGAAACCAA
Plate 1	B10	L-005305-02	J-005305-20	ADCK4	79934	NM_001142555	308193320	GUUAAGGAGCUGUGCACGA
Plate 1	B10	L-005305-02	J-005305-21	ADCK4	79934	NM_001142555	308193320	CUGUUUGAGUUCCGAUUCA
Plate 1	B11	L-005303-00	J-005303-08	ADCK1	57143	NM_020421	40254937	GAACAAGAUCGACGUCAAU
Plate 1	B11	L-005303-00	J-005303-09	ADCK1	57143	NM_020421	40254937	CGACGGCUGUCAUCAGUUA
Plate 1	B11	L-005303-00	J-005303-10	ADCK1	57143	NM_020421	40254937	GGUCUUGGCCCUAAUAUGC
Plate 1	B11	L-005303-00	J-005303-11	ADCK1	57143	NM_020421	40254937	GCGAGGCCUUCAACUUAUG
Plate 1	B12	L-018919-00	J-018919-07	ADCK5	203054	NM_174922	41393592	GUGGACCGCUACUUCCUUA
Plate 1	B12	L-018919-00	J-018919-08	ADCK5	203054	NM_174922	41393592	UCUGGGAGAUGCUCAAGUU
Plate 1	B12	L-018919-00	J-018919-09	ADCK5	203054	NM_174922	41393592	CGGAGGAGCUCUACCAGUA
Plate 1	B12	L-018919-00	J-018919-10	ADCK5	203054	NM_174922	41393592	GCUGCAAGGUCAACGAUGU
Plate 1	C01	D-001810-10	D-001810-01	ON-TARGETplus Non-targeting Control	0		0	UGGUUUACAUGUCGACUAA
Plate 1	C01	D-001810-10	D-001810-02	ON-TARGETplus Non-targeting Control	0		0	UGGUUUACAUGUUGUGUGA
Plate 1	C01	D-001810-10	D-001810-03	ON-TARGETplus Non-targeting Control	0		0	UGGUUUACAUGUUUUCUGA
Plate 1	C01	D-001810-10	D-001810-04	ON-TARGETplus Non-targeting Control	0		0	UGGUUUACAUGUUUUCCUA
Plate 1	C02	L-004030-00	J-004030-06	PINK1	65018	NM_032409	14165271	GCAAAUGUGCUUCAUCUAA
Plate 1	C02	L-004030-00	J-004030-07	PINK1	65018	NM_032409	14165271	GCUUUCGGCUGGAGGAGUA
Plate 1	C02	L-004030-00	J-004030-08	PINK1	65018	NM_032409	14165271	GGACGCUGUUCCUCGUUAU
Plate 1	C02	L-004030-00	J-004030-09	PINK1	65018	NM_032409	14165271	GAGACCAUCUGCCCGAGUA
Plate 1	C03	L-005304-00	J-005304-06	ADCK2	90956	NM_052853	41393591	UGGCUUAGCUUGCCUGAGA
Plate 1	C03	L-005304-00	J-005304-07	ADCK2	90956	NM_052853	41393591	AGGUAAAGCUUGAGAGCAA
Plate 1	C03	L-005304-00	J-005304-08	ADCK2	90956	NM_052853	41393591	UGUGAAAGCCGUCAAGUUC
Plate 1	C03	L-005304-00	J-005304-09	ADCK2	90956	NM_052853	41393591	GGAAACGUAUGAAGAGAGU
Plate 1	C04	L-005350-00	J-005350-06	ALPK3	57538	NM_020778	83025108	GCACAGAUAGUACCAGGAA
Plate 1	C04	L-005350-00	J-005350-07	ALPK3	57538	NM_020778	83025108	GAACAUGAGUCGGGAGUAC
Plate 1	C04	L-005350-00	J-005350-08	ALPK3	57538	NM_020778	83025108	GCACGUGCAUCAUCAAGGU
Plate 1	C04	L-005350-00	J-005350-09	ALPK3	57538	NM_020778	83025108	AUACGGAGCUGGACCGCUA
Plate 1	C05	L-005009-00	J-005009-06	ALPK1	80216	NM_025144	21361968	GAGAUGUUGUGGUCGAUUU
Plate 1	C05	L-005009-00	J-005009-07	ALPK1	80216	NM_025144	21361968	GUUCAAAGCUUCUCAAAUG
Plate 1	C05	L-005009-00	J-005009-08	ALPK1	80216	NM_025144	21361968	GCACGUGUUUAUUGUCCUA
Plate 1	C05	L-005009-00	J-005009-09	ALPK1	80216	NM_025144	21361968	GAUGACAGAUCUUAUGUUC
Plate 1	C06	L-005330-00	J-005330-07	ALPK2	115701	NM_052947	46371196	CAACAUGGAUGAAUCAGUA
Plate 1	C06	L-005330-00	J-005330-08	ALPK2	115701	NM_052947	46371196	GCGAAGACCUUGGCAUUUA
Plate 1	C06	L-005330-00	J-005330-09	ALPK2	115701	NM_052947	46371196	GAACUUUGCCCAGAGAUAA
Plate 1	C06	L-005330-00	J-005330-10	ALPK2	115701	NM_052947	46371196	CCAACAACAUUAACUGCUA
Plate 1	C07	L-005048-00	J-005048-06	TRPM6	140803	NM_017662	18921092	GAGAGGAGGCCACGGUUAA
Plate 1	C07	L-005048-00	J-005048-07	TRPM6	140803	NM_017662	18921092	CGAAUAACCUUGAUUGACA
Plate 1	C07	L-005048-00	J-005048-08	TRPM6	140803	NM_017662	18921092	CUAAUACACUCUUGCAUCA
Plate 1	C07	L-005048-00	J-005048-09	TRPM6	140803	NM_017662	18921092	GCUGAAGGGCACAAAUUUA
Plate 1	C08	L-003875-00	J-003875-15	BCR	613	NM_021574	82546844	GCAGAUGGCUCGUUCGGAA
Plate 1	C08	L-003875-00	J-003875-16	BCR	613	NM_021574	82546844	GCAAAACGCAGCAGUAUGA
Plate 1	C08	L-003875-00	J-003875-17	BCR	613	NM_021574	82546844	ACCAAGAACUCUCUGGAAA
Plate 1	C08	L-003875-00	J-003875-18	BCR	613	NM_021574	82546844	CGAGUGAGCUGGACUUGGA
Plate 1	C09	L-004938-00	J-004938-06	BRDT	676	NM_001726	46399197	GGGAAUGGAUUGACUGUAG
Plate 1	C09	L-004938-00	J-004938-07	BRDT	676	NM_001726	46399197	GACUUAAGCUCUUCAGACA
Plate 1	C09	L-004938-00	J-004938-08	BRDT	676	NM_001726	46399197	CGACAAACAGCUAUUAUUG
Plate 1	C09	L-004938-00	J-004938-09	BRDT	676	NM_001726	46399197	GAUAUGACCCUUCAAAGUG
Plate 1	C10	L-004936-00	J-004936-05	BRD3	8019	NM_007371	12408642	AAUUGAACCUGCCGGAUUA
Plate 1	C10	L-004936-00	J-004936-06	BRD3	8019	NM_007371	12408642	CGGCUGAUGUUCUCGAAUU
Plate 1	C10	L-004936-00	J-004936-07	BRD3	8019	NM_007371	12408642	GGAGAGAUAUGUCAAGUCU
Plate 1	C10	L-004936-00	J-004936-08	BRD3	8019	NM_007371	12408642	GCGAAUGUAUGCAGGACUU
Plate 1	C11	L-005317-00	J-005317-07	FASTK	10922	NM_033015	39995106	GAACAGCAGUUUAUGCCCU
Plate 1	C11	L-005317-00	J-005317-08	FASTK	10922	NM_033015	39995106	GCAAGGUGGUACAGAAGUU
Plate 1	C11	L-005317-00	J-005317-09	FASTK	10922	NM_033015	39995106	ACAAGGACAUAGUAGCUGA
Plate 1	C11	L-005317-00	J-005317-10	FASTK	10922	NM_033015	39995106	UCAGAGCCCUGCACUUUGU
Plate 1	C12	L-005378-00	J-005378-06	STK19	8859	NM_004197	4759179	CCGGAGACCUUUGGAGUUA
Plate 1	C12	L-005378-00	J-005378-07	STK19	8859	NM_004197	4759179	CGAAGGAGGUUGACACCAA
Plate 1	C12	L-005378-00	J-005378-08	STK19	8859	NM_004197	4759179	GGAAUUAUCUUCACUGAGG
Plate 1	C12	L-005378-00	J-005378-09	STK19	8859	NM_004197	4759179	GAUAUGAGCUGGAAGAGGC
Plate 1	D01	D-001810-10	D-001810-01	ON-TARGETplus Non-targeting Control	0		0	UGGUUUACAUGUCGACUAA
Plate 1	D01	D-001810-10	D-001810-02	ON-TARGETplus Non-targeting Control	0		0	UGGUUUACAUGUUGUGUGA
Plate 1	D01	D-001810-10	D-001810-03	ON-TARGETplus Non-targeting Control	0		0	UGGUUUACAUGUUUUCUGA
Plate 1	D01	D-001810-10	D-001810-04	ON-TARGETplus Non-targeting Control	0		0	UGGUUUACAUGUUUUCCUA
Plate 1	D02	L-004671-00	J-004671-05	RPS6KB2	6199	NM_001007071	55953114	GCGGAACAUUCUAGAGUCA
Plate 1	D02	L-004671-00	J-004671-06	RPS6KB2	6199	NM_001007071	55953114	GUUGAGGGCAGCUGGCCUA
Plate 1	D02	L-004671-00	J-004671-07	RPS6KB2	6199	NM_001007071	55953114	GGAAGAAAACCAUGGAUAA
Plate 1	D02	L-004671-00	J-004671-08	RPS6KB2	6199	NM_001007071	55953114	GGAACUGGCCUAUGCCUUC
Plate 1	D03	L-005006-00	J-005006-05	HSPB8	26353	NM_014365	38016940	UCUAAGAACUUCACAAAGA
Plate 1	D03	L-005006-00	J-005006-06	HSPB8	26353	NM_014365	38016940	CUGCAGAGGUGGAUCCUGU
Plate 1	D03	L-005006-00	J-005006-07	HSPB8	26353	NM_014365	38016940	GGAGGUGUCUGGCAAACAU
Plate 1	D03	L-005006-00	J-005006-08	HSPB8	26353	NM_014365	38016940	CCAGGUCCCUCCUUACUCA
Plate 1	D04	L-004932-00	J-004932-05	BCKDK	10295	NM_005881	5031608	GCAGAGGGCCUACGUGAGA
Plate 1	D04	L-004932-00	J-004932-06	BCKDK	10295	NM_005881	5031608	GUACUCGUCUCUCACCAAA
Plate 1	D04	L-004932-00	J-004932-07	BCKDK	10295	NM_005881	5031608	GAACUUCCAGUGAGGAUUG
Plate 1	D04	L-004932-00	J-004932-08	BCKDK	10295	NM_005881	5031608	CAACAAUGAUGUCGAUCUG
Plate 1	D05	L-005019-00	J-005019-05	PDK1	5163	NM_002610	37595546	GAUCAGAAACCGACACAAU
Plate 1	D05	L-005019-00	J-005019-06	PDK1	5163	NM_002610	37595546	GCCAGAAUGUUCAGUACUU
Plate 1	D05	L-005019-00	J-005019-07	PDK1	5163	NM_002610	37595546	GCAUAAAUCCAAACUGCAA
Plate 1	D05	L-005019-00	J-005019-08	PDK1	5163	NM_002610	37595546	CAAAGGAAGUCCAUCUCAU
Plate 1	D06	L-005020-00	J-005020-05	PDK2	5164	NM_002611	31543388	CCACGUACCGCGUCAGCUA
Plate 1	D06	L-005020-00	J-005020-06	PDK2	5164	NM_002611	31543388	AAGGCGUGCUUGAGUACAA
Plate 1	D06	L-005020-00	J-005020-07	PDK2	5164	NM_002611	31543388	CAACGUCUCUGAGGUGGUC
Plate 1	D06	L-005020-00	J-005020-08	PDK2	5164	NM_002611	31543388	UGGCUAAGCUCCUGUGUGA
Plate 1	D07	L-005021-00	J-005021-07	PDK3	5165	NM_005391	4885544	GUACUGAUGCUGUCAUUUA
Plate 1	D07	L-005021-00	J-005021-08	PDK3	5165	NM_005391	4885544	GGGCUACCCUGCUGUUAAA
Plate 1	D07	L-005021-00	J-005021-09	PDK3	5165	NM_005391	4885544	GUUGGUAUAUGCAGAGUUU
Plate 1	D07	L-005021-00	J-005021-10	PDK3	5165	NM_005391	4885544	CGGGAGAGAUAAUGCAUGU
Plate 1	D08	L-005033-00	J-005033-05	SMG1	23049	NM_015092	62243657	GCAAAGAGCUGUUCAGGAA
Plate 1	D08	L-005033-00	J-005033-06	SMG1	23049	NM_015092	62243657	GCGAAAGAUUGACAUCAUA
Plate 1	D08	L-005033-00	J-005033-07	SMG1	23049	NM_015092	62243657	GUCAAGAGCUCUAUAGGAA
Plate 1	D08	L-005033-00	J-005033-08	SMG1	23049	NM_015092	62243657	GUUAGAGCUUCGUUUAUUA
Plate 1	D09	L-005394-00	J-005394-06	TRRAP	8295	NM_003496	4507690	GGACUUAACUGGAGAGGUU
Plate 1	D09	L-005394-00	J-005394-07	TRRAP	8295	NM_003496	4507690	GAUCAUUGCUUGGCACAAA
Plate 1	D09	L-005394-00	J-005394-08	TRRAP	8295	NM_003496	4507690	GAAGCUCGUACUUGAAAUA
Plate 1	D09	L-005394-00	J-005394-09	TRRAP	8295	NM_003496	4507690	GAACAUAUCAUCCCUCGAU
Plate 1	D10	L-005368-00	J-005368-07	RIOK1	83732	NM_153005	23510357	GCGCCAACGUCAAUGAUUU
Plate 1	D10	L-005368-00	J-005368-08	RIOK1	83732	NM_153005	23510357	GAACAUGGAUGCUUAUCUC
Plate 1	D10	L-005368-00	J-005368-09	RIOK1	83732	NM_153005	23510357	GGAGGCGUGUAUAUCAUUG
Plate 1	D10	L-005368-00	J-005368-10	RIOK1	83732	NM_153005	23510357	CCAAUAAUGCUAAGAAGUC
Plate 1	D11	L-005002-00	J-005002-05	RIOK2	55781	NM_018343	8922904	UGAAGGAAUUUGCCUAUAU
Plate 1	D11	L-005002-00	J-005002-06	RIOK2	55781	NM_018343	8922904	CCAGAUGGGUGUUGGCAAA
Plate 1	D11	L-005002-00	J-005002-07	RIOK2	55781	NM_018343	8922904	GUCCAGGGCUAUCGGUUGA
Plate 1	D11	L-005002-00	J-005002-08	RIOK2	55781	NM_018343	8922904	UGGGAGCUAUGAAUCAGUA
Plate 1	D12	L-005040-00	J-005040-07	RIOK3	8780	NM_003831	22325376	GCUGAAGGACCAUUUAUUA
Plate 1	D12	L-005040-00	J-005040-08	RIOK3	8780	NM_003831	22325376	GCAGGAAUGUCUCGCAGUU
Plate 1	D12	L-005040-00	J-005040-09	RIOK3	8780	NM_003831	22325376	UUAAAGAUCGCUUCAGUAA
Plate 1	D12	L-005040-00	J-005040-10	RIOK3	8780	NM_003831	22325376	GAAAGGAGUCUGUUGUCUU
Plate 1	E01	D-001810-10	D-001810-01	ON-TARGETplus Non-targeting Control	0		0	UGGUUUACAUGUCGACUAA
Plate 1	E01	D-001810-10	D-001810-02	ON-TARGETplus Non-targeting Control	0		0	UGGUUUACAUGUUGUGUGA
Plate 1	E01	D-001810-10	D-001810-03	ON-TARGETplus Non-targeting Control	0		0	UGGUUUACAUGUUUUCUGA
Plate 1	E01	D-001810-10	D-001810-04	ON-TARGETplus Non-targeting Control	0		0	UGGUUUACAUGUUUUCCUA
Plate 1	E02	L-004030-00	J-004030-06	PINK1	65018	NM_032409	14165271	GCAAAUGUGCUUCAUCUAA
Plate 1	E02	L-004030-00	J-004030-07	PINK1	65018	NM_032409	14165271	GCUUUCGGCUGGAGGAGUA
Plate 1	E02	L-004030-00	J-004030-08	PINK1	65018	NM_032409	14165271	GGACGCUGUUCCUCGUUAU
Plate 1	E02	L-004030-00	J-004030-09	PINK1	65018	NM_032409	14165271	GAGACCAUCUGCCCGAGUA
Plate 1	E03	L-005041-00	J-005041-07	TAF1	6872	NM_138923	20357587	GGAAGGAACUACAGCGAAU
Plate 1	E03	L-005041-00	J-005041-08	TAF1	6872	NM_138923	20357587	CCAAGCAACUUCUACGUAA
Plate 1	E03	L-005041-00	J-005041-09	TAF1	6872	NM_138923	20357587	GGAUACGAAUGGAAGAUAU
Plate 1	E03	L-005041-00	J-005041-10	TAF1	6872	NM_138923	20357587	GGACAAGACAGGGUUACUA
Plate 1	E04	L-005385-00	J-005385-10	TAF1L	138474	NM_153809	24429571	CCAAGCAACUUCUACGUAA
Plate 1	E04	L-005385-00	J-005385-11	TAF1L	138474	NM_153809	24429571	GAUCAGAGCUAAGGUGUCA
Plate 1	E04	L-005385-00	J-005385-12	TAF1L	138474	NM_153809	24429571	GAUGAAGGGUGGAUUAGGA
Plate 1	E04	L-005385-00	J-005385-13	TAF1L	138474	NM_153809	24429571	CUAGGAAUGUAAUGGCUUA
Plate 1	E05	L-005046-00	J-005046-07	TRIM28	10155	NM_005762	14971416	GAAAUGUGAGCGUGUACUG
Plate 1	E05	L-005046-00	J-005046-08	TRIM28	10155	NM_005762	14971416	GCGAUCUGGUUAUGUGCAA
Plate 1	E05	L-005046-00	J-005046-09	TRIM28	10155	NM_005762	14971416	AGACAGCACUGGCGUGGUG
Plate 1	E05	L-005046-00	J-005046-10	TRIM28	10155	NM_005762	14971416	GAACGAGGCCUUCGGUGAC
Plate 1	E06	L-005392-00	J-005392-08	TRIM33	51592	NM_033020	74027250	GGACAAACCACAUUAGUAA
Plate 1	E06	L-005392-00	J-005392-09	TRIM33	51592	NM_033020	74027250	GGAAAGCAGUUGCAUUGUA
Plate 1	E06	L-005392-00	J-005392-10	TRIM33	51592	NM_033020	74027250	GAACAUAGGUAUCAGUUUU
Plate 1	E06	L-005392-00	J-005392-11	TRIM33	51592	NM_033020	74027250	CCAGCAAGUUGGUGUAAUA
Plate 1	E07	L-004214-00	J-004214-06	HUNK	30811	NM_014586	7657213	CCACAGAGACUUGAAGAUA
Plate 1	E07	L-004214-00	J-004214-07	HUNK	30811	NM_014586	7657213	GCAAAGUGCCCUGUAAUGU
Plate 1	E07	L-004214-00	J-004214-08	HUNK	30811	NM_014586	7657213	GCUACUACCUGGUCAUGGA
Plate 1	E07	L-004214-00	J-004214-09	HUNK	30811	NM_014586	7657213	GGACAGAUGUUAAGGAAGC
Plate 1	E08	L-005349-00	J-005349-07	CAMKV	79012	NM_024046	83776595	GAUCCUGGCUGGUGACUAU
Plate 1	E08	L-005349-00	J-005349-08	CAMKV	79012	NM_024046	83776595	CGAAGAUUGUCAUCAGUGA
Plate 1	E08	L-005349-00	J-005349-09	CAMKV	79012	NM_024046	83776595	GGAAGAGGCUGCUGGUUAU
Plate 1	E08	L-005349-00	J-005349-10	CAMKV	79012	NM_024046	83776595	GGAGGUGACUGACAGAUAU
Plate 1	E09	L-005311-00	J-005311-07	CASK	8573	NM_003688	4502566	GAGCACAAUUUGAAUAUGA
Plate 1	E09	L-005311-00	J-005311-08	CASK	8573	NM_003688	4502566	UCAAGAUUGUGCCAAGUUA
Plate 1	E09	L-005311-00	J-005311-09	CASK	8573	NM_003688	4502566	GGAAGAAAUUUCAUGUUAC
Plate 1	E09	L-005311-00	J-005311-10	CASK	8573	NM_003688	4502566	GGACGACAGAUCUAUGUAA
Plate 1	E10	L-004884-00	J-004884-09	DCLK1	9201	NM_004734	42544237	GUCAGUAGCUGGAAAGAUA
Plate 1	E10	L-004884-00	J-004884-10	DCLK1	9201	NM_004734	42544237	CGAUGUAGAUCAGCGAUUU
Plate 1	E10	L-004884-00	J-004884-11	DCLK1	9201	NM_004734	42544237	GACCACCGCUCUUGAUAAG
Plate 1	E10	L-004884-00	J-004884-12	DCLK1	9201	NM_004734	42544237	GUAGAAAGAUCGACUGCUA
Plate 1	E11	L-005395-00	J-005395-05	TTN	7273	NM_133379	20143915	GUGGAGACAUUACAUAUUA
Plate 1	E11	L-005395-00	J-005395-06	TTN	7273	NM_133379	20143915	GGUACUCAAUCACUAAUUA
Plate 1	E11	L-005395-00	J-005395-07	TTN	7273	NM_133379	20143915	GAAUUGAUGUCCUGUGGAA
Plate 1	E11	L-005395-00	J-005395-08	TTN	7273	NM_133379	20143915	UGUGGAAGCUCGUCAUAUA
Plate 1	E12	L-005342-02	J-005342-09	MYLK3	91807	NM_182493	146219831	ACGAGUGGCUGAAUAAUUU
Plate 1	E12	L-005342-02	J-005342-10	MYLK3	91807	NM_182493	146219831	AGUCGUCAAUUAUGAGUUU
Plate 1	E12	L-005342-02	J-005342-11	MYLK3	91807	NM_182493	146219831	UCUGUGAGGGUGUGCAUUA
Plate 1	E12	L-005342-02	J-005342-21	MYLK3	91807	NM_182493	146219831	ACUAACACAUUUACGAACU
Plate 1	F01	D-001810-10	D-001810-01	ON-TARGETplus Non-targeting Control	0		0	UGGUUUACAUGUCGACUAA
Plate 1	F01	D-001810-10	D-001810-02	ON-TARGETplus Non-targeting Control	0		0	UGGUUUACAUGUUGUGUGA
Plate 1	F01	D-001810-10	D-001810-03	ON-TARGETplus Non-targeting Control	0		0	UGGUUUACAUGUUUUCUGA
Plate 1	F01	D-001810-10	D-001810-04	ON-TARGETplus Non-targeting Control	0		0	UGGUUUACAUGUUUUCCUA
Plate 1	F02	L-004937-00	J-004937-06	BRD4	23476	NM_014299	7657217	AAACCGAGAUCAUGAUAGU
Plate 1	F02	L-004937-00	J-004937-07	BRD4	23476	NM_014299	7657217	CUACACGACUACUGUGACA
Plate 1	F02	L-004937-00	J-004937-08	BRD4	23476	NM_014299	7657217	AAACACAACUCAAGCAUCG
Plate 1	F02	L-004937-00	J-004937-09	BRD4	23476	NM_014299	7657217	CAGCGAAGACUCCGAAACA
Plate 1	F03	L-027171-01	J-027171-13	MYLK4	340156	NM_001012418	60115716	GAGAAGAGUUGGCGAAUAA
Plate 1	F03	L-027171-01	J-027171-14	MYLK4	340156	NM_001012418	60115716	CGGAAAGGAUGCCCGUCAA
Plate 1	F03	L-027171-01	J-027171-15	MYLK4	340156	NM_001012418	60115716	GAAAUUAAGCACCGAUGUA
Plate 1	F03	L-027171-01	J-027171-16	MYLK4	340156	NM_001012418	60115716	GUGAAGGCCACAUGCGAAU
Plate 1	F04	L-005365-00	J-005365-05	PSKH1	5681	NM_006742	27901802	GGGCCAGGGUAGCUAAGUA
Plate 1	F04	L-005365-00	J-005365-06	PSKH1	5681	NM_006742	27901802	GAGCGGGUGUACAUGGUGA
Plate 1	F04	L-005365-00	J-005365-07	PSKH1	5681	NM_006742	27901802	CUGAGAAUCUGCUCUACUA
Plate 1	F04	L-005365-00	J-005365-08	PSKH1	5681	NM_006742	27901802	GAACCUGCACCGCUCCAUA
Plate 1	F05	L-005366-00	J-005366-05	PSKH2	85481	NM_033126	14916454	GCAGAUAACUCAUAGGAAU
Plate 1	F05	L-005366-00	J-005366-06	PSKH2	85481	NM_033126	14916454	GCUCUUUGAUCGACUCAUU
Plate 1	F05	L-005366-00	J-005366-07	PSKH2	85481	NM_033126	14916454	GAUCACAUAUGCUUUACUU
Plate 1	F05	L-005366-00	J-005366-08	PSKH2	85481	NM_033126	14916454	GGUUAGCCAUCGUUACAUU
Plate 1	F06	L-005348-00	J-005348-05	STK40	83931	NM_032017	31543197	GCUCAUGACUUCAGCGAUA
Plate 1	F06	L-005348-00	J-005348-06	STK40	83931	NM_032017	31543197	GCACGGAUGACUUCUAUCA
Plate 1	F06	L-005348-00	J-005348-07	STK40	83931	NM_032017	31543197	GAGGGAGACUGUGGUAAUC
Plate 1	F06	L-005348-00	J-005348-08	STK40	83931	NM_032017	31543197	CAAGAGGACACAUCGGAUA
Plate 1	F07	L-003633-00	J-003633-07	TRIB1	10221	NM_025195	40788016	GCAAGGUGUUUCCCAUUAA
Plate 1	F07	L-003633-00	J-003633-08	TRIB1	10221	NM_025195	40788016	CUAGAAGACACACACAUAA
Plate 1	F07	L-003633-00	J-003633-09	TRIB1	10221	NM_025195	40788016	CGGAAAGGCUGCGGACGUU
Plate 1	F07	L-003633-00	J-003633-10	TRIB1	10221	NM_025195	40788016	GAACCCAGCUUAGACUAGA
Plate 1	F08	L-005391-00	J-005391-06	TRIB2	28951	NM_021643	11056053	UCGAAGAGUUGUCGUCUAU
Plate 1	F08	L-005391-00	J-005391-07	TRIB2	28951	NM_021643	11056053	CGGCUGACCUCGCAGGAAA
Plate 1	F08	L-005391-00	J-005391-08	TRIB2	28951	NM_021643	11056053	CAUAGUAACAUCAACCAAA
Plate 1	F08	L-005391-00	J-005391-09	TRIB2	28951	NM_021643	11056053	UGUGCAAGGUGUUUGAUAU
Plate 1	F09	L-003754-00	J-003754-09	TRIB3	57761	NM_021158	41327717	CUACGUGGGACCUGAGAUA
Plate 1	F09	L-003754-00	J-003754-10	TRIB3	57761	NM_021158	41327717	CAACUUAGAUACCGAGCGU
Plate 1	F09	L-003754-00	J-003754-11	TRIB3	57761	NM_021158	41327717	GAAACGAGCUCGAAGUGGG
Plate 1	F09	L-003754-00	J-003754-12	TRIB3	57761	NM_021158	41327717	GCACUGAGUAUACCUGCAA
Plate 1	F10	L-027177-00	J-027177-07	OBSCN	84033	NM_052843	58331252	GAUGUGAGCUGCAGAUUCA
Plate 1	F10	L-027177-00	J-027177-08	OBSCN	84033	NM_052843	58331252	CCAAGGUGGUGUUUGCUAA
Plate 1	F10	L-027177-00	J-027177-09	OBSCN	84033	NM_052843	58331252	GCAGACAGCGACACCUAUA
Plate 1	F10	L-027177-00	J-027177-10	OBSCN	84033	NM_052843	58331252	GAUGGAGAGUUCCGUGAUU
Plate 1	F11	L-007687-00	J-007687-06	SPEG	10290	NM_005876	37577150	GGACCAGUCAGUAAGAGAA
Plate 1	F11	L-007687-00	J-007687-07	SPEG	10290	NM_005876	37577150	GCAAAGCGGUCAAUGAGUA
Plate 1	F11	L-007687-00	J-007687-08	SPEG	10290	NM_005876	37577150	GAUCCUGGCUGCAGAGCGU
Plate 1	F11	L-007687-00	J-007687-09	SPEG	10290	NM_005876	37577150	GAAUGAGGGAGUUAACCAA
Plate 1	F12	L-005047-00	J-005047-05	TRIO	7204	NM_007118	45439358	GUAAAGAAGUGAAAGAUUC
Plate 1	F12	L-005047-00	J-005047-06	TRIO	7204	NM_007118	45439358	CGACCUAUCCGUAGCAUUA
Plate 1	F12	L-005047-00	J-005047-07	TRIO	7204	NM_007118	45439358	GGAAUACAACCACGAAGAA
Plate 1	F12	L-005047-00	J-005047-08	TRIO	7204	NM_007118	45439358	AGAACAGGGUAUUGCAUUA
Plate 1	G01	D-001810-10	D-001810-01	ON-TARGETplus Non-targeting Control	0		0	UGGUUUACAUGUCGACUAA
Plate 1	G01	D-001810-10	D-001810-02	ON-TARGETplus Non-targeting Control	0		0	UGGUUUACAUGUUGUGUGA
Plate 1	G01	D-001810-10	D-001810-03	ON-TARGETplus Non-targeting Control	0		0	UGGUUUACAUGUUUUCUGA
Plate 1	G01	D-001810-10	D-001810-04	ON-TARGETplus Non-targeting Control	0		0	UGGUUUACAUGUUUUCCUA
Plate 1	G02	L-004030-00	J-004030-06	PINK1	65018	NM_032409	14165271	GCAAAUGUGCUUCAUCUAA
Plate 1	G02	L-004030-00	J-004030-07	PINK1	65018	NM_032409	14165271	GCUUUCGGCUGGAGGAGUA
Plate 1	G02	L-004030-00	J-004030-08	PINK1	65018	NM_032409	14165271	GGACGCUGUUCCUCGUUAU
Plate 1	G02	L-004030-00	J-004030-09	PINK1	65018	NM_032409	14165271	GAGACCAUCUGCCCGAGUA
Plate 1	G03	L-005034-00	J-005034-05	TSSK6	83983	NM_032037	51477706	UGAGCGAACUCGGUUAUAA
Plate 1	G03	L-005034-00	J-005034-06	TSSK6	83983	NM_032037	51477706	UCCAAGAAGUACAAGGGUA
Plate 1	G03	L-005034-00	J-005034-07	TSSK6	83983	NM_032037	51477706	GGGAAACUGUACAUCGUGA
Plate 1	G03	L-005034-00	J-005034-08	TSSK6	83983	NM_032037	51477706	AGAAGUACGAUGUGUGGAG
Plate 1	G04	L-004681-02	J-004681-06	CSNK1A1L	122011	NM_145203	269846833	GAGCAAACUCUACACGAUU
Plate 1	G04	L-004681-02	J-004681-07	CSNK1A1L	122011	NM_145203	269846833	GAUAACUAAGCGUGAAUGA
Plate 1	G04	L-004681-02	J-004681-08	CSNK1A1L	122011	NM_145203	269846833	GCACUGGUAUGGUCAGGAA
Plate 1	G04	L-004681-02	J-004681-23	CSNK1A1L	122011	NM_145203	269846833	CCUCAUUGGCACUGUCCGA
Plate 1	G05	L-003479-00	J-003479-10	CSNK1E	1454	NM_001894	40549399	CCACCAAGCGCCAGAAGUA
Plate 1	G05	L-003479-00	J-003479-11	CSNK1E	1454	NM_001894	40549399	CCUCCGAAUUCUCAACAUA
Plate 1	G05	L-003479-00	J-003479-12	CSNK1E	1454	NM_001894	40549399	CGACUACUCUUACCUACGU
Plate 1	G05	L-003479-00	J-003479-13	CSNK1E	1454	NM_001894	40549399	GAUCAGCCGCAUCGAGUAU
Plate 1	G06	L-004683-00	J-004683-06	VRK1	7443	NM_003384	71164882	GCAGUUGGAGAGAUAAUAA
Plate 1	G06	L-004683-00	J-004683-07	VRK1	7443	NM_003384	71164882	AUACUUGGUUAUUGCAUGA
Plate 1	G06	L-004683-00	J-004683-08	VRK1	7443	NM_003384	71164882	GGCUUUGGCUGUAUAUAUC
Plate 1	G06	L-004683-00	J-004683-09	VRK1	7443	NM_003384	71164882	AGGUGUACUUGGUAGAUUA
Plate 1	G07	L-005397-00	J-005397-06	VRK3	51231	NM_001025778	71164887	CCAAGCGGCAUUCAAAUUC
Plate 1	G07	L-005397-00	J-005397-07	VRK3	51231	NM_001025778	71164887	CUGCAUGGGUUUCGGUGUU
Plate 1	G07	L-005397-00	J-005397-08	VRK3	51231	NM_001025778	71164887	GGACAGUGCUGACAGACAA
Plate 1	G07	L-005397-00	J-005397-09	VRK3	51231	NM_001025778	71164887	CCACCUCACUUGAAGCUUU
Plate 1	G08	L-004686-00	J-004686-06	CDK20	23552	NM_012119	30795214	UCACUGAGCUGCCGGACUA
Plate 1	G08	L-004686-00	J-004686-07	CDK20	23552	NM_012119	30795214	GAUGGAGGACAAUCAGUAU
Plate 1	G08	L-004686-00	J-004686-08	CDK20	23552	NM_012119	30795214	GAACAGCUUUGCUAUGUGC
Plate 1	G08	L-004686-00	J-004686-09	CDK20	23552	NM_012119	30795214	AGGCACAGGUCAAGAGCUA
Plate 1	G09	L-003224-00	J-003224-13	CDK1	983	NM_033379	27886643	GGUUAUAUCUCAUCUUUGA
Plate 1	G09	L-003224-00	J-003224-14	CDK1	983	NM_033379	27886643	UCGGGAAAUUUCUCUAUUA
Plate 1	G09	L-003224-00	J-003224-15	CDK1	983	NM_033379	27886643	GUAUAAGGGUAGACACAAA
Plate 1	G09	L-003224-00	J-003224-16	CDK1	983	NM_033379	27886643	CAAACGAAUUUCUGGCAAA
Plate 1	G10	L-003235-00	J-003235-14	CDK10	8558	NM_052987	32528264	GGCCUAUGGUGUCCCAGUA
Plate 1	G10	L-003235-00	J-003235-15	CDK10	8558	NM_052987	32528264	GGAAGCAGCCCUACAACAA
Plate 1	G10	L-003235-00	J-003235-16	CDK10	8558	NM_052987	32528264	CCAACUUGCUCAUGACCGA
Plate 1	G10	L-003235-00	J-003235-17	CDK10	8558	NM_052987	32528264	GCACAGGAACUUCAUUAUC
Plate 1	G11	L-003242-00	J-003242-09	CDK8	1024	NM_001260	4502744	GGACAGAAUAUUCAAUGUA
Plate 1	G11	L-003242-00	J-003242-10	CDK8	1024	NM_001260	4502744	GAGCAAGGCAUUAUACCAA
Plate 1	G11	L-003242-00	J-003242-11	CDK8	1024	NM_001260	4502744	AGAAAUAGCAUUACUUCGA
Plate 1	G11	L-003242-00	J-003242-12	CDK8	1024	NM_001260	4502744	CGUCAGAACCAAUAUUUCA
Plate 1	G12	L-004687-00	J-004687-06	CDK11B	984	NM_033487	16332359	CGUCACCGUUAGAGAGAUU
Plate 1	G12	L-004687-00	J-004687-07	CDK11B	984	NM_033487	16332359	UGAAACACCUGCACGACAA
Plate 1	G12	L-004687-00	J-004687-08	CDK11B	984	NM_033487	16332359	GCUCUAAAGCGGCUGAAGA
Plate 1	G12	L-004687-00	J-004687-09	CDK11B	984	NM_033487	16332359	GAAAACAGAUGAAAUUGUG
Plate 1	H01	D-001810-10	D-001810-01	ON-TARGETplus Non-targeting Control	0		0	UGGUUUACAUGUCGACUAA
Plate 1	H01	D-001810-10	D-001810-02	ON-TARGETplus Non-targeting Control	0		0	UGGUUUACAUGUUGUGUGA
Plate 1	H01	D-001810-10	D-001810-03	ON-TARGETplus Non-targeting Control	0		0	UGGUUUACAUGUUUUCUGA
Plate 1	H01	D-001810-10	D-001810-04	ON-TARGETplus Non-targeting Control	0		0	UGGUUUACAUGUUUUCCUA
Plate 1	H02	L-004935-00	J-004935-06	BRD2	6046	NM_005104	12408641	CACGAAAGCUACAGGAUGU
Plate 1	H02	L-004935-00	J-004935-07	BRD2	6046	NM_005104	12408641	GGGCCGAGUUGUGCAUAUA
Plate 1	H02	L-004935-00	J-004935-08	BRD2	6046	NM_005104	12408641	CCUAAGAAGUCCAAGAAAG
Plate 1	H02	L-004935-00	J-004935-09	BRD2	6046	NM_005104	12408641	GUCCUUUCCUGCCUACGUA
Plate 1	H03	L-004688-00	J-004688-05	CDK13	8621	NM_031267	14110389	GAAGAAAGUCGGCCGUAUA
Plate 1	H03	L-004688-00	J-004688-06	CDK13	8621	NM_031267	14110389	GCUGAUAGCUUACGAGGAA
Plate 1	H03	L-004688-00	J-004688-07	CDK13	8621	NM_031267	14110389	GAUAUUCAGUCUUUGGAUA
Plate 1	H03	L-004688-00	J-004688-08	CDK13	8621	NM_031267	14110389	GCGCUAGACUUAUUUGAUU
Plate 1	H04	L-004031-00	J-004031-09	CDK12	51755	NM_016507	7706548	GUUCAAAGCGUUCGAAUGA
Plate 1	H04	L-004031-00	J-004031-10	CDK12	51755	NM_016507	7706548	CUACAGAGCGACUUCCUUA
Plate 1	H04	L-004031-00	J-004031-11	CDK12	51755	NM_016507	7706548	CCGAGAAGCAUCUUGUUAA
Plate 1	H04	L-004031-00	J-004031-12	CDK12	51755	NM_016507	7706548	UGAAUUGGCAGUGUUAUUA
Plate 1	H05	L-004313-00	J-004313-09	CDK16	5127	NM_006201	53729342	UAAAGGAGAUUCAGCUACA
Plate 1	H05	L-004313-00	J-004313-10	CDK16	5127	NM_006201	53729342	CAACAAAGACAUACUCCAA
Plate 1	H05	L-004313-00	J-004313-11	CDK16	5127	NM_006201	53729342	CCACUCAGAUUGACAUGUG
Plate 1	H05	L-004313-00	J-004313-12	CDK16	5127	NM_006201	53729342	AAACUGGAGACCUACAUUA
Plate 1	H06	L-004835-00	J-004835-07	CDK17	5128	NM_002595	37595544	GUACAUAUGCAACAGUAUA
Plate 1	H06	L-004835-00	J-004835-08	CDK17	5128	NM_002595	37595544	ACAGAUAAAUCCUUGACUU
Plate 1	H06	L-004835-00	J-004835-09	CDK17	5128	NM_002595	37595544	AAUGGAAGCAGAUUAGAUA
Plate 1	H06	L-004835-00	J-004835-10	CDK17	5128	NM_002595	37595544	GGUAUUGCAUCGAGACUUG
Plate 1	H07	L-004836-00	J-004836-09	CDK18	5129	NM_212502	47078230	AAACAUACGUGAAACUGGA
Plate 1	H07	L-004836-00	J-004836-10	CDK18	5129	NM_212502	47078230	GCAAGAUCCUGCACCGGGA
Plate 1	H07	L-004836-00	J-004836-11	CDK18	5129	NM_212502	47078230	AAAGGGCGCAGCAAACUGA
Plate 1	H07	L-004836-00	J-004836-12	CDK18	5129	NM_212502	47078230	GCUCGGUCCUCUUGGCAGA
Plate 1	H08	L-004837-00	J-004837-06	CDK14	5218	NM_012395	32130539	GAAACCAGCUAAUCAAGUA
Plate 1	H08	L-004837-00	J-004837-07	CDK14	5218	NM_012395	32130539	GAAAGACAUUCAGGAUCAA
Plate 1	H08	L-004837-00	J-004837-08	CDK14	5218	NM_012395	32130539	CCAGAACGCUUUACCCUGU
Plate 1	H08	L-004837-00	J-004837-09	CDK14	5218	NM_012395	32130539	GCCAACAAGUCCCAAAUUU
Plate 1	H09	L-004685-00	J-004685-09	CDK15	65061	NM_139158	21040234	GCUCUUAUGCGACAGUUUA
Plate 1	H09	L-004685-00	J-004685-10	CDK15	65061	NM_139158	21040234	UCUCCAAGCUACCUAACUA
Plate 1	H09	L-004685-00	J-004685-11	CDK15	65061	NM_139158	21040234	CCUCUGAGCUGGACAUAUG
Plate 1	H09	L-004685-00	J-004685-12	CDK15	65061	NM_139158	21040234	GUAAAAGGCCACGGAGUAA
Plate 1	H10	L-181567-00	J-181567-13	CDK11A	728642	NM_033529	148763344	GAGUGAAGAUGAAGAACGA
Plate 1	H10	L-181567-00	J-181567-14	CDK11A	728642	NM_033529	148763344	GCUUCGACCUCAUGAACAA
Plate 1	H10	L-181567-00	J-181567-15	CDK11A	728642	NM_033529	148763344	CAGAGGAAGAAGUGGGUGA
Plate 1	H10	L-181567-00	J-181567-16	CDK11A	728642	NM_033529	148763344	CGCUUGGAGCAGUUAGAAA
Plate 1	H11	L-004799-00	J-004799-07	CDKL5	6792	NM_001037343	83367068	GAUAGACGCUUCAUGUUAA
Plate 1	H11	L-004799-00	J-004799-08	CDKL5	6792	NM_001037343	83367068	CGGCAUAGCUAUAUUGACA
Plate 1	H11	L-004799-00	J-004799-09	CDKL5	6792	NM_001037343	83367068	GGACCCAGCUGACAGAUAC
Plate 1	H11	L-004799-00	J-004799-10	CDKL5	6792	NM_001037343	83367068	GCAGCACAUUGUCUAAUAG
Plate 1	H12	L-004797-00	J-004797-05	CDKL2	8999	NM_003948	10938004	GGACUGAGACUAUACCAAU
Plate 1	H12	L-004797-00	J-004797-06	CDKL2	8999	NM_003948	10938004	CGAGAAAUCAAGUUACUAA
Plate 1	H12	L-004797-00	J-004797-07	CDKL2	8999	NM_003948	10938004	GGCCAUUGGUUGUCUGGUA
Plate 1	H12	L-004797-00	J-004797-08	CDKL2	8999	NM_003948	10938004	GAUGAAGUGUAGGAAUAAA
Plate 2	A01	D-001810-10	D-001810-01	ON-TARGETplus Non-targeting Control	0		0	UGGUUUACAUGUCGACUAA
Plate 2	A01	D-001810-10	D-001810-02	ON-TARGETplus Non-targeting Control	0		0	UGGUUUACAUGUUGUGUGA
Plate 2	A01	D-001810-10	D-001810-03	ON-TARGETplus Non-targeting Control	0		0	UGGUUUACAUGUUUUCUGA
Plate 2	A01	D-001810-10	D-001810-04	ON-TARGETplus Non-targeting Control	0		0	UGGUUUACAUGUUUUCCUA
Plate 2	A02	L-004030-00	J-004030-06	PINK1	65018	NM_032409	14165271	GCAAAUGUGCUUCAUCUAA
Plate 2	A02	L-004030-00	J-004030-07	PINK1	65018	NM_032409	14165271	GCUUUCGGCUGGAGGAGUA
Plate 2	A02	L-004030-00	J-004030-08	PINK1	65018	NM_032409	14165271	GGACGCUGUUCCUCGUUAU
Plate 2	A02	L-004030-00	J-004030-09	PINK1	65018	NM_032409	14165271	GAGACCAUCUGCCCGAGUA
Plate 2	A03	L-004798-00	J-004798-05	CDKL3	51265	NM_016508	17017984	UGUAAUGGCUUGAAAGAAA
Plate 2	A03	L-004798-00	J-004798-06	CDKL3	51265	NM_016508	17017984	CAUCCUAUGUCUCCAGAUA
Plate 2	A03	L-004798-00	J-004798-07	CDKL3	51265	NM_016508	17017984	UAAGAAUACUGGGCAGAUA
Plate 2	A03	L-004798-00	J-004798-08	CDKL3	51265	NM_016508	17017984	GUCAUGGACUAGAGAGUAA
Plate 2	A04	L-022660-00	J-022660-05	CDKL4	344387	NM_001009565	57222268	GCUCUUAAUUUCUGUCAUA
Plate 2	A04	L-022660-00	J-022660-06	CDKL4	344387	NM_001009565	57222268	GACAAGUAGUAGCUGUUAA
Plate 2	A04	L-022660-00	J-022660-07	CDKL4	344387	NM_001009565	57222268	AGAGAAAUACGUAUGUUGA
Plate 2	A04	L-022660-00	J-022660-08	CDKL4	344387	NM_001009565	57222268	UCAAGAGGCCCAAAUUAAA
Plate 2	A05	L-004732-00	J-004732-06	DYRK4	8798	NM_003845	28827773	GGGCCAAGCCUCUGUUAAA
Plate 2	A05	L-004732-00	J-004732-07	DYRK4	8798	NM_003845	28827773	UGUCAUCACUCGAGCAGAA
Plate 2	A05	L-004732-00	J-004732-08	DYRK4	8798	NM_003845	28827773	ACAAUGUGGUGCAUAUGAA
Plate 2	A05	L-004732-00	J-004732-09	DYRK4	8798	NM_003845	28827773	CAAGGAAGGACAAGGUUCA
Plate 2	A06	L-003593-00	J-003593-08	MAPK4	5596	NM_002747	6715608	GGACCUGCCGGACAAUAAA
Plate 2	A06	L-003593-00	J-003593-09	MAPK4	5596	NM_002747	6715608	GGUGAGCUGUUCAAGUUCA
Plate 2	A06	L-003593-00	J-003593-10	MAPK4	5596	NM_002747	6715608	UAACAAAGUGGUACCGUUC
Plate 2	A06	L-003593-00	J-003593-11	MAPK4	5596	NM_002747	6715608	CAGUGAAGCCAUCGACUUU
Plate 2	A07	L-003594-00	J-003594-11	MAPK6	5597	NM_002748	16306569	AGAGUGAAGUUAACCAUUA
Plate 2	A07	L-003594-00	J-003594-12	MAPK6	5597	NM_002748	16306569	CUAGGUAUAUGGACUUAAA
Plate 2	A07	L-003594-00	J-003594-13	MAPK6	5597	NM_002748	16306569	GGUCACCACUUAAGUCAAU
Plate 2	A07	L-003594-00	J-003594-14	MAPK6	5597	NM_002748	16306569	GAGUGUAGCCAUACUUGUA
Plate 2	A08	L-003512-00	J-003512-20	MAPK14	1432	NM_139013	20986513	GGAAUUCAAUGAUGUGUAU
Plate 2	A08	L-003512-00	J-003512-21	MAPK14	1432	NM_139013	20986513	UCUCCGAGGUCUAAAGUAU
Plate 2	A08	L-003512-00	J-003512-22	MAPK14	1432	NM_139013	20986513	GUAAUCUAGCUGUGAAUGA
Plate 2	A08	L-003512-00	J-003512-23	MAPK14	1432	NM_139013	20986513	GUCCAUCAUUCAUGCGAAA
Plate 2	A09	L-003108-00	J-003108-09	TP53RK	112858	NM_033550	41327714	GGUAGAAGAAUGUGUAUGA
Plate 2	A09	L-003108-00	J-003108-10	TP53RK	112858	NM_033550	41327714	GCUUCCAACUGCUUAUAUA
Plate 2	A09	L-003108-00	J-003108-11	TP53RK	112858	NM_033550	41327714	GCUGAACAUUGUGCUCAUA
Plate 2	A09	L-003108-00	J-003108-12	TP53RK	112858	NM_033550	41327714	GUACCCAUCCCAACACUGA
Plate 2	A10	L-004878-00	J-004878-14	ERN2	10595	NM_033266	51921282	CAAUGUACGUCACAGAAAU
Plate 2	A10	L-004878-00	J-004878-15	ERN2	10595	NM_033266	51921282	GGAAGUCUCCACGCACUAA
Plate 2	A10	L-004878-00	J-004878-16	ERN2	10595	NM_033266	51921282	ACAACAGGGAUUAAUGAAA
Plate 2	A10	L-004878-00	J-004878-17	ERN2	10595	NM_033266	51921282	CGAACACAGUAUACGGUCA
Plate 2	A11	L-003981-00	J-003981-12	UHMK1	127933	NM_175866	52851453	CGAGUAUGGUUUCCGCAAA
Plate 2	A11	L-003981-00	J-003981-13	UHMK1	127933	NM_175866	52851453	GAUGUUUGAUGGGAAGUUU
Plate 2	A11	L-003981-00	J-003981-14	UHMK1	127933	NM_175866	52851453	GUUCUGCUAUUAUUGAUCA
Plate 2	A11	L-003981-00	J-003981-15	UHMK1	127933	NM_175866	52851453	UCAAACCACGUAACAUAUU
Plate 2	A12	L-003859-00	J-003859-08	MOS	4342	NM_005372	4885488	CAACGUCACUUUACACCAA
Plate 2	A12	L-003859-00	J-003859-09	MOS	4342	NM_005372	4885488	CGGUGUACAAGGCGACUUA
Plate 2	A12	L-003859-00	J-003859-10	MOS	4342	NM_005372	4885488	GCAAGGCUGCGCCACGAUA
Plate 2	A12	L-003859-00	J-003859-11	MOS	4342	NM_005372	4885488	GCGAACAUCUUGAUCAGUG
Plate 2	B01	D-001810-10	D-001810-01	ON-TARGETplus Non-targeting Control	0		0	UGGUUUACAUGUCGACUAA
Plate 2	B01	D-001810-10	D-001810-02	ON-TARGETplus Non-targeting Control	0		0	UGGUUUACAUGUUGUGUGA
Plate 2	B01	D-001810-10	D-001810-03	ON-TARGETplus Non-targeting Control	0		0	UGGUUUACAUGUUUUCUGA
Plate 2	B01	D-001810-10	D-001810-04	ON-TARGETplus Non-targeting Control	0		0	UGGUUUACAUGUUUUCCUA
Plate 2	B02	L-004101-00	J-004101-06	BUB1B	701	NM_001211	59814246	CAAUACAGCUUCACUGAUA
Plate 2	B02	L-004101-00	J-004101-07	BUB1B	701	NM_001211	59814246	GCAAUGAGCCUUUGGAUAU
Plate 2	B02	L-004101-00	J-004101-08	BUB1B	701	NM_001211	59814246	GAAACGGGCAUUUGAAUAU
Plate 2	B02	L-004101-00	J-004101-09	BUB1B	701	NM_001211	59814246	GAUGGUGAAUUGUGGAAUA
Plate 2	B03	L-005300-02	J-005300-05	AAK1	22848	NM_014911	148277036	CCUCGGACCUCUCAACAAA
Plate 2	B03	L-005300-02	J-005300-07	AAK1	22848	NM_014911	148277036	ACAAAAGGCCGGAUAUUUA
Plate 2	B03	L-005300-02	J-005300-08	AAK1	22848	NM_014911	148277036	GGAAGGUGGAUUUGCUAUU
Plate 2	B03	L-005300-02	J-005300-17	AAK1	22848	NM_014911	148277036	GCGUAUUCUCAGUGACGUA
Plate 2	B04	L-005071-00	J-005071-05	BMP2K	55589	NM_017593	38787903	CCAGAAGUGUUACAGAUAU
Plate 2	B04	L-005071-00	J-005071-06	BMP2K	55589	NM_017593	38787903	GGACAGGUAGUGAAUCAAA
Plate 2	B04	L-005071-00	J-005071-07	BMP2K	55589	NM_017593	38787903	UAAUAAGGUUCAUGCUUGA
Plate 2	B04	L-005071-00	J-005071-08	BMP2K	55589	NM_017593	38787903	GGAACAUAGACCUGAUAUA
Plate 2	B05	L-005005-00	J-005005-06	GAK	2580	NM_005255	4885250	GCAGAGAGUAUGCAUUAAA
Plate 2	B05	L-005005-00	J-005005-07	GAK	2580	NM_005255	4885250	CACCAGAAAUCAUAGACUU
Plate 2	B05	L-005005-00	J-005005-08	GAK	2580	NM_005255	4885250	GCGACACGGUUCUGAAGAU
Plate 2	B05	L-005005-00	J-005005-09	GAK	2580	NM_005255	4885250	GGACGCGUGUGACAUUCAA
Plate 2	B06	L-021702-00	J-021702-07	NEK5	341676	NM_199289	83627720	GAGAAUGGCAGGCUGUUUA
Plate 2	B06	L-021702-00	J-021702-08	NEK5	341676	NM_199289	83627720	CAGAAGGCCAGAUCUAUAA
Plate 2	B06	L-021702-00	J-021702-09	NEK5	341676	NM_199289	83627720	GGAAAUACGCCAACAGUAC
Plate 2	B06	L-021702-00	J-021702-10	NEK5	341676	NM_199289	83627720	GCUCGAACUUGUAUUGGAA
Plate 2	B07	L-004052-03	J-004052-28	NEK10	152110	NM_199347	207029298	GCAAACAUCCUCAGCGUAA
Plate 2	B07	L-004052-03	J-004052-29	NEK10	152110	NM_199347	207029298	GAUCGAGACAGCAGCGUAA
Plate 2	B07	L-004052-03	J-004052-30	NEK10	152110	NM_199347	207029298	GGGCAUUAUGUACGUGAUA
Plate 2	B07	L-004052-03	J-004052-31	NEK10	152110	NM_199347	207029298	CCAAUGAGUACCUCGGCUA
Plate 2	B08	L-003519-00	J-003519-06	NEK4	6787	NM_003157	4507276	UAUAAUGGGUGAAGGCAAA
Plate 2	B08	L-003519-00	J-003519-07	NEK4	6787	NM_003157	4507276	GAGUUAAGUUCUUCUACAA
Plate 2	B08	L-003519-00	J-003519-08	NEK4	6787	NM_003157	4507276	AUCAAAGGAUCGACCAUUA
Plate 2	B08	L-003519-00	J-003519-09	NEK4	6787	NM_003157	4507276	GAGAUGGUCUGCUCUACAU
Plate 2	B09	L-004866-00	J-004866-05	NEK8	284086	NM_178170	31342341	AGACAAAGCCCUUAUGAUC
Plate 2	B09	L-004866-00	J-004866-06	NEK8	284086	NM_178170	31342341	GUAAUUCCCUGCUGGAGGA
Plate 2	B09	L-004866-00	J-004866-07	NEK8	284086	NM_178170	31342341	GCGAAAGGCUGACCAGAAG
Plate 2	B09	L-004866-00	J-004866-08	NEK8	284086	NM_178170	31342341	GGGCAGAGAGCGAAGUGUA
Plate 2	B10	L-027174-00	J-027174-05	SBK1	388228	NM_001024401	67906173	ACAGAGGACUGCUACGUCU
Plate 2	B10	L-027174-00	J-027174-06	SBK1	388228	NM_001024401	67906173	CCAGCGACGUCACCAAGCA
Plate 2	B10	L-027174-00	J-027174-07	SBK1	388228	NM_001024401	67906173	GGUCUUUGACGUGGUCUUU
Plate 2	B10	L-027174-00	J-027174-08	SBK1	388228	NM_001024401	67906173	AAACAUGACGAUUGCUAUA
Plate 2	B11	L-037525-01	J-037525-01	SBK2	646643	NM_001101401	301500719	AGAACGUCCUGGUGUGCGA
Plate 2	B11	L-037525-01	J-037525-03	SBK2	646643	NM_001101401	301500719	CGGCAAACAGUCUGAGGAA
Plate 2	B11	L-037525-01	J-037525-04	SBK2	646643	NM_001101401	301500719	CCGAGGUGGACGAGCUCUA
Plate 2	B11	L-037525-01	J-037525-09	SBK2	646643	NM_001101401	301500719	CAGCCAUCGUGACGGCCUA
Plate 2	B12	L-190072-00	J-190072-05	SBK3	100130827	NM_001199824	325974495	GGACAGAUGAGGGUGAUGA
Plate 2	B12	L-190072-00	J-190072-06	SBK3	100130827	NM_001199824	325974495	GCGCAUUCCUCUUCCAACU
Plate 2	B12	L-190072-00	J-190072-07	SBK3	100130827	NM_001199824	325974495	CUGACAACGUGCUGGUCUU
Plate 2	B12	L-190072-00	J-190072-08	SBK3	100130827	NM_001199824	325974495	GGUCCACGCAGAUGUCAAA
Plate 2	C01	D-001810-10	D-001810-01	ON-TARGETplus Non-targeting Control	0		0	UGGUUUACAUGUCGACUAA
Plate 2	C01	D-001810-10	D-001810-02	ON-TARGETplus Non-targeting Control	0		0	UGGUUUACAUGUUGUGUGA
Plate 2	C01	D-001810-10	D-001810-03	ON-TARGETplus Non-targeting Control	0		0	UGGUUUACAUGUUUUCUGA
Plate 2	C01	D-001810-10	D-001810-04	ON-TARGETplus Non-targeting Control	0		0	UGGUUUACAUGUUUUCCUA
Plate 2	C02	L-004030-00	J-004030-06	PINK1	65018	NM_032409	14165271	GCAAAUGUGCUUCAUCUAA
Plate 2	C02	L-004030-00	J-004030-07	PINK1	65018	NM_032409	14165271	GCUUUCGGCUGGAGGAGUA
Plate 2	C02	L-004030-00	J-004030-08	PINK1	65018	NM_032409	14165271	GGACGCUGUUCCUCGUUAU
Plate 2	C02	L-004030-00	J-004030-09	PINK1	65018	NM_032409	14165271	GAGACCAUCUGCCCGAGUA
Plate 2	C03	L-005339-00	J-005339-05	PEAK1	79834	XM_370878	41204979	GAACACUGCUCAUGAUCAA
Plate 2	C03	L-005339-00	J-005339-06	PEAK1	79834	XM_370878	41204979	CAAUCUAGCUAUCUACAAA
Plate 2	C03	L-005339-00	J-005339-07	PEAK1	79834	XM_370878	41204979	GCUAAGAGCACACCUAAGA
Plate 2	C03	L-005339-00	J-005339-08	PEAK1	79834	XM_370878	41204979	CAUAACAGCUACCCAGUAU
Plate 2	C04	L-025870-00	J-025870-05	SGK223	157285	XM_291277	51466930	GAAGUGGGAUUGAGACAUU
Plate 2	C04	L-025870-00	J-025870-06	SGK223	157285	XM_291277	51466930	GGGCAGAACAGCAAAGUUG
Plate 2	C04	L-025870-00	J-025870-07	SGK223	157285	XM_291277	51466930	ACAACUGGAUCGACAUGAA
Plate 2	C04	L-025870-00	J-025870-08	SGK223	157285	XM_291277	51466930	CACUUUAGCUAUUCGUUGA
Plate 2	C05	L-005011-00	J-005011-06	PDIK1L	149420	NM_152835	22779869	GAAACGUGACACAUAUUAU
Plate 2	C05	L-005011-00	J-005011-07	PDIK1L	149420	NM_152835	22779869	GAGGAGAUAUGAAUGAGUA
Plate 2	C05	L-005011-00	J-005011-08	PDIK1L	149420	NM_152835	22779869	UGAAACAACUGAUUAAGGA
Plate 2	C05	L-005011-00	J-005011-09	PDIK1L	149420	NM_152835	22779869	GGGCAAUGCUGGAAAGGAU
Plate 2	C06	L-005386-00	J-005386-07	TEX14	56155	NM_031272	57863260	GAAGAUAGUAGUAUGCUUU
Plate 2	C06	L-005386-00	J-005386-08	TEX14	56155	NM_031272	57863260	GCAGAAAGACCGAACUAUG
Plate 2	C06	L-005386-00	J-005386-09	TEX14	56155	NM_031272	57863260	GCAGCGAGUUAUUGAGUAU
Plate 2	C06	L-005386-00	J-005386-10	TEX14	56155	NM_031272	57863260	CCGAAACCUUACUAUGAUA
Plate 2	C07	L-005356-00	J-005356-06	NRBP1	29959	NM_013392	50726964	GGAAUGAGGUACAGUUCUC
Plate 2	C07	L-005356-00	J-005356-07	NRBP1	29959	NM_013392	50726964	GCAAUGGAGAGUCCUCAUA
Plate 2	C07	L-005356-00	J-005356-08	NRBP1	29959	NM_013392	50726964	UGGAGCAUCUUAACAUUGU
Plate 2	C07	L-005356-00	J-005356-09	NRBP1	29959	NM_013392	50726964	CAGAGGGAGUUCAUUCAAA
Plate 2	C08	L-005340-02	J-005340-20	NRBP2	340371	NM_178564	31341683	UGGAGAGAAGCGAGGACAA
Plate 2	C08	L-005340-02	J-005340-21	NRBP2	340371	NM_178564	31341683	CUUCAUGGAGCUGGACAAA
Plate 2	C08	L-005340-02	J-005340-22	NRBP2	340371	NM_178564	31341683	GGGUCACAGAGGAGGCCAU
Plate 2	C08	L-005340-02	J-005340-23	NRBP2	340371	NM_178564	31341683	GAGAUGGCUGUACUGGAAA
Plate 2	C09	L-005032-01	J-005032-11	RNASEL	6041	NM_021133	30795246	CUAUAGGACGCUUCGGAAU
Plate 2	C09	L-005032-01	J-005032-12	RNASEL	6041	NM_021133	30795246	GCUAAAGUUCAUCCGGAAU
Plate 2	C09	L-005032-01	J-005032-13	RNASEL	6041	NM_021133	30795246	AAUGUGAAUUUGAGGCGAA
Plate 2	C09	L-005032-01	J-005032-14	RNASEL	6041	NM_021133	30795246	UUUGACAAGUGGACGACUA
Plate 2	C10	L-005382-00	J-005382-05	STK31	56164	NM_031414	14602442	GAAGAUACACAUUACGAUA
Plate 2	C10	L-005382-00	J-005382-06	STK31	56164	NM_031414	14602442	GCAUAAGGCUGACAUAAUU
Plate 2	C10	L-005382-00	J-005382-07	STK31	56164	NM_031414	14602442	GCAAAGAGCUGGAGAUAGC
Plate 2	C10	L-005382-00	J-005382-08	STK31	56164	NM_031414	14602442	GUUCAGACUUAUAUGCUUA
Plate 2	C11	L-005321-00	J-005321-05	POMK	84197	NM_032237	26024341	GGAGUGAUAUGGUCCGAUU
Plate 2	C11	L-005321-00	J-005321-06	POMK	84197	NM_032237	26024341	CCUCUAGGUUCCUUGAGUA
Plate 2	C11	L-005321-00	J-005321-07	POMK	84197	NM_032237	26024341	UAUGGUCACUUCAGGAUAG
Plate 2	C11	L-005321-00	J-005321-08	POMK	84197	NM_032237	26024341	UGAGACAGCUGAAGCGUGU
Plate 2	C12	L-003257-00	J-003257-22	PLK3	1263	NM_004073	41872373	GCAUCAAGCAGGUUCACUA
Plate 2	C12	L-003257-00	J-003257-23	PLK3	1263	NM_004073	41872373	GCGAGAAGAUCCUAAAUGA
Plate 2	C12	L-003257-00	J-003257-24	PLK3	1263	NM_004073	41872373	CAGAAGUGCUGCUGAGACA
Plate 2	C12	L-003257-00	J-003257-25	PLK3	1263	NM_004073	41872373	GAAAUUGUAUAGCCUUCAU
Plate 2	D01	D-001810-10	D-001810-01	ON-TARGETplus Non-targeting Control	0		0	UGGUUUACAUGUCGACUAA
Plate 2	D01	D-001810-10	D-001810-02	ON-TARGETplus Non-targeting Control	0		0	UGGUUUACAUGUUGUGUGA
Plate 2	D01	D-001810-10	D-001810-03	ON-TARGETplus Non-targeting Control	0		0	UGGUUUACAUGUUUUCUGA
Plate 2	D01	D-001810-10	D-001810-04	ON-TARGETplus Non-targeting Control	0		0	UGGUUUACAUGUUUUCCUA
Plate 2	D02	L-004102-00	J-004102-05	BUB1	699	NM_004336	56118215	CGAAGAGUGAUCACGAUUU
Plate 2	D02	L-004102-00	J-004102-06	BUB1	699	NM_004336	56118215	CAAAGAAGGGUGUGAAACA
Plate 2	D02	L-004102-00	J-004102-07	BUB1	699	NM_004336	56118215	GAAUGUAAGCGUUCACGAA
Plate 2	D02	L-004102-00	J-004102-08	BUB1	699	NM_004336	56118215	GCAACAAACCAUGGAACUA
Plate 2	D03	L-005036-00	J-005036-07	PLK4	10733	NM_014264	21361432	GAAGAUAGCAAUUAUGUGU
Plate 2	D03	L-005036-00	J-005036-08	PLK4	10733	NM_014264	21361432	GUGGAAGACUCAAUUGAUA
Plate 2	D03	L-005036-00	J-005036-09	PLK4	10733	NM_014264	21361432	GGACCUUAUUCACCAGUUA
Plate 2	D03	L-005036-00	J-005036-10	PLK4	10733	NM_014264	21361432	GGACUUGGUCUUACAACUA
Plate 2	D04	L-005318-00	J-005318-05	SCYL2	55681	NM_017988	51870926	GAUUCAACAUGCCCGUUAA
Plate 2	D04	L-005318-00	J-005318-06	SCYL2	55681	NM_017988	51870926	GCAAUGGGCUAGCUUGGAA
Plate 2	D04	L-005318-00	J-005318-07	SCYL2	55681	NM_017988	51870926	GCUUUGAUACCAAGAAUUA
Plate 2	D04	L-005318-00	J-005318-08	SCYL2	55681	NM_017988	51870926	GAGCAUCACUUACACUUGA
Plate 2	D05	L-005357-00	J-005357-05	SCYL3	57147	NM_181093	41281932	GCUGAUAUGAUCCCAGAAA
Plate 2	D05	L-005357-00	J-005357-06	SCYL3	57147	NM_181093	41281932	GAACCAAGAUCUUCAAACG
Plate 2	D05	L-005357-00	J-005357-07	SCYL3	57147	NM_181093	41281932	GCACUCAACUUUGCUGAAU
Plate 2	D05	L-005357-00	J-005357-08	SCYL3	57147	NM_181093	41281932	AAAGUUUGCUCACAAUCUU
Plate 2	D06	L-005373-02	J-005373-05	SCYL1	57410	NM_001048218	115430242	GCUCUGCGGUCUCACUGUA
Plate 2	D06	L-005373-02	J-005373-06	SCYL1	57410	NM_001048218	115430242	GAAGUGGUCAGCAGACAUG
Plate 2	D06	L-005373-02	J-005373-08	SCYL1	57410	NM_001048218	115430242	CAAGUGAGCCGUGCUAGUC
Plate 2	D06	L-005373-02	J-005373-17	SCYL1	57410	NM_001048218	115430242	GCUACACCAGAUCGUGAAA
Plate 2	D07	L-005347-00	J-005347-05	STKLD1	169436	NM_153710	76563907	UAAAGGACGUGGUGCACAU
Plate 2	D07	L-005347-00	J-005347-06	STKLD1	169436	NM_153710	76563907	GAAUAUUCGUGCGGAGGAA
Plate 2	D07	L-005347-00	J-005347-07	STKLD1	169436	NM_153710	76563907	CAAAGUCAAGCAUGUGAUA
Plate 2	D07	L-005347-00	J-005347-08	STKLD1	169436	NM_153710	76563907	UGGAAUAGAUGUUUGUAUG
Plate 2	D08	L-005341-00	J-005341-07	PKDCC	91461	NM_138370	66793375	GAAGCGGAACCUCUAUAAU
Plate 2	D08	L-005341-00	J-005341-08	PKDCC	91461	NM_138370	66793375	UCACAUACCUCCUGCCUCA
Plate 2	D08	L-005341-00	J-005341-09	PKDCC	91461	NM_138370	66793375	CCAACAAGACCACAUAUGU
Plate 2	D08	L-005341-00	J-005341-10	PKDCC	91461	NM_138370	66793375	GGAGCCAAGUGGUCCCUGA
Plate 2	D09	L-004049-00	J-004049-13	DSTYK	25778	NM_199462	40806180	CUACUAACAUGGAGUUUAA
Plate 2	D09	L-004049-00	J-004049-14	DSTYK	25778	NM_199462	40806180	GGAGACACGUUUGCAGAUA
Plate 2	D09	L-004049-00	J-004049-15	DSTYK	25778	NM_199462	40806180	GAAUUUCACUAUAUGAGGU
Plate 2	D09	L-004049-00	J-004049-16	DSTYK	25778	NM_199462	40806180	CCACAAAGAUGAACUCUCU
Plate 2	D10	L-005367-00	J-005367-05	PXK	54899	NM_017771	31543451	UAAGAUCCCUACAAAGUUA
Plate 2	D10	L-005367-00	J-005367-06	PXK	54899	NM_017771	31543451	AGACAUAGGUUGGAGAAUA
Plate 2	D10	L-005367-00	J-005367-07	PXK	54899	NM_017771	31543451	UAUUAGAGGUACUGAAGUU
Plate 2	D10	L-005367-00	J-005367-08	PXK	54899	NM_017771	31543451	CCUUACAUCUAUCGGGUUA
Plate 2	D11	L-005346-00	J-005346-05	TBCK	93627	NM_033115	34147455	GGGAAAGCAUGAACGACUA
Plate 2	D11	L-005346-00	J-005346-06	TBCK	93627	NM_033115	34147455	GCUAAUGGCUUUAAUGAGU
Plate 2	D11	L-005346-00	J-005346-07	TBCK	93627	NM_033115	34147455	CAAAGUAUUCAGUGAGGUA
Plate 2	D11	L-005346-00	J-005346-08	TBCK	93627	NM_033115	34147455	GAAGUUCGGCACCUUAUUU
Plate 2	D12	L-005039-00	J-005039-09	STK36	27148	NM_015690	34222107	GGUAAUCAGUCUCGCAUCU
Plate 2	D12	L-005039-00	J-005039-10	STK36	27148	NM_015690	34222107	GAGCAGGUCUGUUGGCAUU
Plate 2	D12	L-005039-00	J-005039-11	STK36	27148	NM_015690	34222107	GUACAAGGGUCGAAGAAAA
Plate 2	D12	L-005039-00	J-005039-12	STK36	27148	NM_015690	34222107	GAAGCUAGGCAGUGACGUU
Plate 2	E01	D-001810-10	D-001810-01	ON-TARGETplus Non-targeting Control	0		0	UGGUUUACAUGUCGACUAA
Plate 2	E01	D-001810-10	D-001810-02	ON-TARGETplus Non-targeting Control	0		0	UGGUUUACAUGUUGUGUGA
Plate 2	E01	D-001810-10	D-001810-03	ON-TARGETplus Non-targeting Control	0		0	UGGUUUACAUGUUUUCUGA
Plate 2	E01	D-001810-10	D-001810-04	ON-TARGETplus Non-targeting Control	0		0	UGGUUUACAUGUUUUCCUA
Plate 2	E02	L-004030-00	J-004030-06	PINK1	65018	NM_032409	14165271	GCAAAUGUGCUUCAUCUAA
Plate 2	E02	L-004030-00	J-004030-07	PINK1	65018	NM_032409	14165271	GCUUUCGGCUGGAGGAGUA
Plate 2	E02	L-004030-00	J-004030-08	PINK1	65018	NM_032409	14165271	GGACGCUGUUCCUCGUUAU
Plate 2	E02	L-004030-00	J-004030-09	PINK1	65018	NM_032409	14165271	GAGACCAUCUGCCCGAGUA
Plate 2	E03	L-005319-01	J-005319-06	ULK4	54986	XM_929989	113414417	CCUCGUAACUUCACAGGUA
Plate 2	E03	L-005319-01	J-005319-07	ULK4	54986	XM_929989	113414417	CCACGGUUGUUGACUAUAU
Plate 2	E03	L-005319-01	J-005319-08	ULK4	54986	XM_929989	113414417	GUAUCGGCCUUGUGUAGAA
Plate 2	E03	L-005319-01	J-005319-09	ULK4	54986	XM_929989	113414417	GUAAUACCAUGCAAAGUGU
Plate 2	E04	L-005026-00	J-005026-15	PKMYT1	9088	NM_004203	33383240	GGACAGCAGCGGAUGUGUU
Plate 2	E04	L-005026-00	J-005026-16	PKMYT1	9088	NM_004203	33383240	GGACCUAAGUGACAUCAAC
Plate 2	E04	L-005026-00	J-005026-17	PKMYT1	9088	NM_004203	33383240	GAACCUCCUCAGCCUGUUU
Plate 2	E04	L-005026-00	J-005026-18	PKMYT1	9088	NM_004203	33383240	CUUCCGAGCUGCGUUCUGU
Plate 2	E05	L-005031-00	J-005031-06	WNK4	65266	NM_032387	58331254	CGGGCACGCUCAAGACGUA
Plate 2	E05	L-005031-00	J-005031-07	WNK4	65266	NM_032387	58331254	CAGCUGCCAUGGUAUAUAA
Plate 2	E05	L-005031-00	J-005031-08	WNK4	65266	NM_032387	58331254	GUUCUCAGGUCACUCUUAG
Plate 2	E05	L-005031-00	J-005031-09	WNK4	65266	NM_032387	58331254	GCGGGUCACUAGUGUCUCA
Plate 2	E06	L-005328-00	J-005328-05	GUCY2C	2984	NM_004963	4826751	GAAUCAAGAUGCCUCGUUA
Plate 2	E06	L-005328-00	J-005328-06	GUCY2C	2984	NM_004963	4826751	GGACAGGGCUGACAGACUU
Plate 2	E06	L-005328-00	J-005328-07	GUCY2C	2984	NM_004963	4826751	CGGAUGGUCUGAUUCAUAA
Plate 2	E06	L-005328-00	J-005328-08	GUCY2C	2984	NM_004963	4826751	GAACAAGUUGCUUCAGAUU
Plate 2	E07	L-004515-00	J-004515-06	GUCY2F	2986	NM_001522	4504218	AGGCUUACCUUAUCGCAUU
Plate 2	E07	L-004515-00	J-004515-07	GUCY2F	2986	NM_001522	4504218	GCUAAAGUCUCGAAACUGU
Plate 2	E07	L-004515-00	J-004515-08	GUCY2F	2986	NM_001522	4504218	GAUGCAGUGUUGACCAUUA
Plate 2	E07	L-004515-00	J-004515-09	GUCY2F	2986	NM_001522	4504218	GAUCAAAGGACCCAAUAGA
Plate 2	E08	L-005329-00	J-005329-06	GUCY2D	3000	NM_000180	4504216	CAUCAUUGGUUCCCACGAU
Plate 2	E08	L-005329-00	J-005329-07	GUCY2D	3000	NM_000180	4504216	CAACAUCUGCGGUGGAGGA
Plate 2	E08	L-005329-00	J-005329-08	GUCY2D	3000	NM_000180	4504216	UCACGGAACUGCAUAGUGG
Plate 2	E08	L-005329-00	J-005329-09	GUCY2D	3000	NM_000180	4504216	UAAGGUAUCUGCACCAUCG
Plate 2	E09	L-005354-00	J-005354-05	NPR1	4881	NM_000906	40254425	GCGCAAAGGCCGAGUUAUC
Plate 2	E09	L-005354-00	J-005354-06	NPR1	4881	NM_000906	40254425	UAAAACACCUGGCCUAUGA
Plate 2	E09	L-005354-00	J-005354-07	NPR1	4881	NM_000906	40254425	CGCGACCGCCUCAAUAUUA
Plate 2	E09	L-005354-00	J-005354-08	NPR1	4881	NM_000906	40254425	GACGGGCUCCUGCUCUAUA
Plate 2	E10	L-005355-00	J-005355-08	NPR2	4882	NM_003995	73915098	CACCAGAAAUUGCUCGUAU
Plate 2	E10	L-005355-00	J-005355-09	NPR2	4882	NM_003995	73915098	UGAGAGAUGUUCAGUUCAA
Plate 2	E10	L-005355-00	J-005355-10	NPR2	4882	NM_003995	73915098	GGAAAGAUGCGAACAUACU
Plate 2	E10	L-005355-00	J-005355-11	NPR2	4882	NM_003995	73915098	CGUGGGAGUUUACAGGAUA
Plate 2	E11	L-003969-00	J-003969-05	MAP3K6	9064	NM_004672	45827808	CGUGAGAGCUUCAGCAUGA
Plate 2	E11	L-003969-00	J-003969-06	MAP3K6	9064	NM_004672	45827808	CCAAAGAGCUCCGGCUAAU
Plate 2	E11	L-003969-00	J-003969-07	MAP3K6	9064	NM_004672	45827808	UCGCAAGGCUUUUGACGUA
Plate 2	E11	L-003969-00	J-003969-08	MAP3K6	9064	NM_004672	45827808	UCAGUGGGCUGCUCAAGAU
Plate 2	E12	L-003790-00	J-003790-19	MAP3K7	6885	NM_145333	21735565	GGACAUUGCUUCUACAAAU
Plate 2	E12	L-003790-00	J-003790-20	MAP3K7	6885	NM_145333	21735565	GAGUGAAUCUGGACGUUUA
Plate 2	E12	L-003790-00	J-003790-21	MAP3K7	6885	NM_145333	21735565	GGAAAGCGUUUAUUGUAGA
Plate 2	E12	L-003790-00	J-003790-22	MAP3K7	6885	NM_145333	21735565	GCAAUGAGUUGGUGUUUAC
Plate 2	F01	D-001810-10	D-001810-01	ON-TARGETplus Non-targeting Control	0		0	UGGUUUACAUGUCGACUAA
Plate 2	F01	D-001810-10	D-001810-02	ON-TARGETplus Non-targeting Control	0		0	UGGUUUACAUGUUGUGUGA
Plate 2	F01	D-001810-10	D-001810-03	ON-TARGETplus Non-targeting Control	0		0	UGGUUUACAUGUUUUCUGA
Plate 2	F01	D-001810-10	D-001810-04	ON-TARGETplus Non-targeting Control	0		0	UGGUUUACAUGUUUUCCUA
Plate 2	F02	L-003302-00	J-003302-11	IRAK4	51135	NM_016123	7705840	GGGAGGAUUUGGAGUUGUA
Plate 2	F02	L-003302-00	J-003302-12	IRAK4	51135	NM_016123	7705840	CCUCAAUGUUGGACUAAUU
Plate 2	F02	L-003302-00	J-003302-13	IRAK4	51135	NM_016123	7705840	CACAUGAGAUGCAAGAUUG
Plate 2	F02	L-003302-00	J-003302-14	IRAK4	51135	NM_016123	7705840	GAAAUAAUAACUGGACUUC
Plate 2	F03	L-003511-00	J-003511-15	MAP3K8	1326	NM_005204	22035597	CCAAAUAGAUUCCGAUGUU
Plate 2	F03	L-003511-00	J-003511-16	MAP3K8	1326	NM_005204	22035597	GCCAAGAGGUACCAUGGUU
Plate 2	F03	L-003511-00	J-003511-17	MAP3K8	1326	NM_005204	22035597	GACCACCAACGCUUGAAUA
Plate 2	F03	L-003511-00	J-003511-18	MAP3K8	1326	NM_005204	22035597	ACAGGAAUAUUGGUUCUGA
Plate 2	F04	L-003582-02	J-003582-15	MAP3K2	10746	NM_006609	338827692	GAAGAGAAUUGGCUGUUAA
Plate 2	F04	L-003582-02	J-003582-16	MAP3K2	10746	NM_006609	338827692	GUACACAGGCUACUAAUUU
Plate 2	F04	L-003582-02	J-003582-17	MAP3K2	10746	NM_006609	338827692	GAACAUAUCCAAGAAGGUA
Plate 2	F04	L-003582-02	J-003582-28	MAP3K2	10746	NM_006609	338827692	GAGUAUGAUGAUAGUCGAA
Plate 2	F05	L-003789-00	J-003789-11	MAP3K4	4216	NM_006724	55956901	CAACAGAGCGUGAUCAUAA
Plate 2	F05	L-003789-00	J-003789-12	MAP3K4	4216	NM_006724	55956901	UAAUGGAGCUGCUAGAGUA
Plate 2	F05	L-003789-00	J-003789-13	MAP3K4	4216	NM_006724	55956901	GAAUAUCAUUGGUCAAGUU
Plate 2	F05	L-003789-00	J-003789-14	MAP3K4	4216	NM_006724	55956901	GCACGUAUAGCAUUGGUAA
Plate 2	F06	L-004875-00	J-004875-06	STK39	27347	NM_013233	7019542	GGUGGAUGGUCACGAUGUA
Plate 2	F06	L-004875-00	J-004875-07	STK39	27347	NM_013233	7019542	GAGCAGCGCCUUAUCACAA
Plate 2	F06	L-004875-00	J-004875-08	STK39	27347	NM_013233	7019542	GGGUGAGGAUGGUUCAGUA
Plate 2	F06	L-004875-00	J-004875-09	STK39	27347	NM_013233	7019542	AAACAGGGGUAGAGGAUAA
Plate 2	F07	L-024786-00	J-024786-12	NRK	203447	NM_198465	38348249	GCAAGAUGGUUAUGAUGGA
Plate 2	F07	L-024786-00	J-024786-13	NRK	203447	NM_198465	38348249	UAAGGCACCUCCACGACUA
Plate 2	F07	L-024786-00	J-024786-14	NRK	203447	NM_198465	38348249	GAAGUGCGCUCUUUGCAAU
Plate 2	F07	L-024786-00	J-024786-15	NRK	203447	NM_198465	38348249	GGAACCCGAUCUAAUCUAU
Plate 2	F08	L-004862-00	J-004862-05	MYO3A	53904	NM_017433	29544752	GAACAUAGCCCUAGUUUAA
Plate 2	F08	L-004862-00	J-004862-06	MYO3A	53904	NM_017433	29544752	GCAAGAAACACUCAUAAUU
Plate 2	F08	L-004862-00	J-004862-07	MYO3A	53904	NM_017433	29544752	CACCAUAAGCCAAUUAAUA
Plate 2	F08	L-004862-00	J-004862-08	MYO3A	53904	NM_017433	29544752	GGUCAGAUUCUAUGGGAUA
Plate 2	F09	L-005306-00	J-005306-08	STRADB	55437	NM_018571	21359970	GCACCAAAAUGGCUGUAUU
Plate 2	F09	L-005306-00	J-005306-09	STRADB	55437	NM_018571	21359970	GGGAUUACAGCAUGUGAAU
Plate 2	F09	L-005306-00	J-005306-10	STRADB	55437	NM_018571	21359970	AGUAAAUAGUGACCGAUUA
Plate 2	F09	L-005306-00	J-005306-11	STRADB	55437	NM_018571	21359970	GGUAUAAUGUGAAGUCAGA
Plate 2	F10	L-005343-00	J-005343-07	STRADA	92335	NM_001003786	51242959	CUGUGAAUCUAGCAAGGUA
Plate 2	F10	L-005343-00	J-005343-08	STRADA	92335	NM_001003786	51242959	GGAUUAACCUAGAAGCUUG
Plate 2	F10	L-005343-00	J-005343-09	STRADA	92335	NM_001003786	51242959	UGUGAUAGGCAAAGGAUUU
Plate 2	F10	L-005343-00	J-005343-10	STRADA	92335	NM_001003786	51242959	UGAAUGAGCUGGCGAUUGC
Plate 2	F11	L-003509-00	J-003509-11	MAP2K3	5606	NM_145109	21618348	CCGCAGAGCGUAUGAGCUA
Plate 2	F11	L-003509-00	J-003509-12	MAP2K3	5606	NM_145109	21618348	GGAGAUUGCUGUGUCUAUC
Plate 2	F11	L-003509-00	J-003509-13	MAP2K3	5606	NM_145109	21618348	CAGAAGGGCUACAAUGUCA
Plate 2	F11	L-003509-00	J-003509-14	MAP2K3	5606	NM_145109	21618348	UGGACAAGUUCUACCGGAA
Plate 2	F12	L-003580-00	J-003580-14	MAP3K14	9020	NM_003954	4505396	GGAUUGACCUCACCCAGAA
Plate 2	F12	L-003580-00	J-003580-15	MAP3K14	9020	NM_003954	4505396	GAACCGGGCACUACAGCAA
Plate 2	F12	L-003580-00	J-003580-16	MAP3K14	9020	NM_003954	4505396	GUCCAAAUACAGUCUCUUA
Plate 2	F12	L-003580-00	J-003580-17	MAP3K14	9020	NM_003954	4505396	GCCAGUGGAUUAUGAGUAC
Plate 2	G01	D-001810-10	D-001810-01	ON-TARGETplus Non-targeting Control	0		0	UGGUUUACAUGUCGACUAA
Plate 2	G01	D-001810-10	D-001810-02	ON-TARGETplus Non-targeting Control	0		0	UGGUUUACAUGUUGUGUGA
Plate 2	G01	D-001810-10	D-001810-03	ON-TARGETplus Non-targeting Control	0		0	UGGUUUACAUGUUUUCUGA
Plate 2	G01	D-001810-10	D-001810-04	ON-TARGETplus Non-targeting Control	0		0	UGGUUUACAUGUUUUCCUA
Plate 2	G02	L-004030-00	J-004030-06	PINK1	65018	NM_032409	14165271	GCAAAUGUGCUUCAUCUAA
Plate 2	G02	L-004030-00	J-004030-07	PINK1	65018	NM_032409	14165271	GCUUUCGGCUGGAGGAGUA
Plate 2	G02	L-004030-00	J-004030-08	PINK1	65018	NM_032409	14165271	GGACGCUGUUCCUCGUUAU
Plate 2	G02	L-004030-00	J-004030-09	PINK1	65018	NM_032409	14165271	GAGACCAUCUGCCCGAGUA
Plate 2	G03	L-004762-00	J-004762-09	IRAK3	11213	NM_007199	6005791	GUAGAGUAGUGUUAGAUGA
Plate 2	G03	L-004762-00	J-004762-10	IRAK3	11213	NM_007199	6005791	CCUAACAUAUGCUGUCAAA
Plate 2	G03	L-004762-00	J-004762-11	IRAK3	11213	NM_007199	6005791	UCGUCGAGCUAUUCAUUUA
Plate 2	G03	L-004762-00	J-004762-12	IRAK3	11213	NM_007199	6005791	UAUCAUAGAAGGAACUAGA
Plate 2	G04	L-003311-00	J-003311-10	LIMK2	3985	NM_001031801	73390139	GGUGUGCUGUACAAGGAUA
Plate 2	G04	L-003311-00	J-003311-11	LIMK2	3985	NM_001031801	73390139	CUAAGGCGCAGUAACAGUA
Plate 2	G04	L-003311-00	J-003311-12	LIMK2	3985	NM_001031801	73390139	UCGCACAACUGCCUCAUCA
Plate 2	G04	L-003311-00	J-003311-13	LIMK2	3985	NM_001031801	73390139	GACAUCAGCCGCUCAGAAU
Plate 2	G05	L-005044-00	J-005044-05	TESK2	10420	NM_007170	6005895	GAUCGGAGCAAACGGAAUU
Plate 2	G05	L-005044-00	J-005044-06	TESK2	10420	NM_007170	6005895	GUACAGAGUUAAAGAGAUC
Plate 2	G05	L-005044-00	J-005044-07	TESK2	10420	NM_007170	6005895	UCUCGAAGCCAGUCAGAUA
Plate 2	G05	L-005044-00	J-005044-08	TESK2	10420	NM_007170	6005895	GUAUCGAGCUCUUAUAAGU
Plate 2	G06	L-005320-00	J-005320-06	LRRK1	79705	NM_024652	33469142	GAAUGGUGCUCUACGAGUU
Plate 2	G06	L-005320-00	J-005320-07	LRRK1	79705	NM_024652	33469142	GGACGCACCUGGAUUUAAU
Plate 2	G06	L-005320-00	J-005320-08	LRRK1	79705	NM_024652	33469142	GGACACAUGCUCACCCAAA
Plate 2	G06	L-005320-00	J-005320-09	LRRK1	79705	NM_024652	33469142	GAUCAGGCCUCGCAUUGUA
Plate 2	G07	L-005013-00	J-005013-08	TNNI3K	51086	NM_015978	7705747	UCACACUCCUGAAGCAUUA
Plate 2	G07	L-005013-00	J-005013-09	TNNI3K	51086	NM_015978	7705747	UACAAUAGCUGGCCACCUA
Plate 2	G07	L-005013-00	J-005013-10	TNNI3K	51086	NM_015978	7705747	GGAAUAUGCUCUAAAUGCA
Plate 2	G07	L-005013-00	J-005013-11	TNNI3K	51086	NM_015978	7705747	CUAUGGACAUGAACAGGUA
Plate 2	G08	L-004499-00	J-004499-05	ILK	3611	NM_001014794	62420872	GGGCACGGAUCAAUGUAAU
Plate 2	G08	L-004499-00	J-004499-06	ILK	3611	NM_001014794	62420872	CAAUAGCCGUAGUGUAAUG
Plate 2	G08	L-004499-00	J-004499-07	ILK	3611	NM_001014794	62420872	CGACCCAAAUUUGACAUGA
Plate 2	G08	L-004499-00	J-004499-08	ILK	3611	NM_001014794	62420872	GCACCAAUUUCGUCGUGGA
Plate 2	G09	L-003312-00	J-003312-11	MAP3K12	7786	NM_006301	21735551	GGACAUUGCCUCAGCUGAU
Plate 2	G09	L-003312-00	J-003312-12	MAP3K12	7786	NM_006301	21735551	GAACAUGCGCCAGUCACUA
Plate 2	G09	L-003312-00	J-003312-13	MAP3K12	7786	NM_006301	21735551	GAACUUAAUGCCCUCAUGU
Plate 2	G09	L-003312-00	J-003312-14	MAP3K12	7786	NM_006301	21735551	GAAAGCCACUCGUAUUCCU
Plate 2	G10	L-003579-00	J-003579-06	MAP3K13	9175	NM_004721	32130538	GAUCACACCUCGAUUGCUA
Plate 2	G10	L-003579-00	J-003579-07	MAP3K13	9175	NM_004721	32130538	AAGCGGAACUGAAGACAUA
Plate 2	G10	L-003579-00	J-003579-08	MAP3K13	9175	NM_004721	32130538	GGAUAUUCGUGAACACUAU
Plate 2	G10	L-003579-00	J-003579-09	MAP3K13	9175	NM_004721	32130538	AGGCAUAUUCCACUGAUUA
Plate 2	G11	L-004063-02	J-004063-12	KIAA1804	84451	NM_032435	155722999	UAAGAGAAGUCGUUUAAAG
Plate 2	G11	L-004063-02	J-004063-14	KIAA1804	84451	NM_032435	155722999	GGACAUCGAAUCAGUUUAC
Plate 2	G11	L-004063-02	J-004063-25	KIAA1804	84451	NM_032435	155722999	GAGAUGACUCCUACGAAUA
Plate 2	G11	L-004063-02	J-004063-26	KIAA1804	84451	NM_032435	155722999	UCAUAUUCGUCCAUCGUUU
Plate 2	G12	L-003570-00	J-003570-06	KSR1	8844	NM_014238	75677324	CAUCAUAGACAGCAGUUUA
Plate 2	G12	L-003570-00	J-003570-07	KSR1	8844	NM_014238	75677324	GAGCAAGUCCCAUGAGUCU
Plate 2	G12	L-003570-00	J-003570-08	KSR1	8844	NM_014238	75677324	GGAAUGAAGCGUGUCCUGA
Plate 2	G12	L-003570-00	J-003570-09	KSR1	8844	NM_014238	75677324	AGAAAGAGGUGAUGAACUA
Plate 2	H01	D-001810-10	D-001810-01	ON-TARGETplus Non-targeting Control	0		0	UGGUUUACAUGUCGACUAA
Plate 2	H01	D-001810-10	D-001810-02	ON-TARGETplus Non-targeting Control	0		0	UGGUUUACAUGUUGUGUGA
Plate 2	H01	D-001810-10	D-001810-03	ON-TARGETplus Non-targeting Control	0		0	UGGUUUACAUGUUUUCUGA
Plate 2	H01	D-001810-10	D-001810-04	ON-TARGETplus Non-targeting Control	0		0	UGGUUUACAUGUUUUCCUA
Plate 2	H02	L-003234-00	J-003234-10	CDC7	8317	NM_003503	11038647	GGGAAUAUAUGCUUAAUCU
Plate 2	H02	L-003234-00	J-003234-11	CDC7	8317	NM_003503	11038647	GUCAAAGACUGUGGAUGUA
Plate 2	H02	L-003234-00	J-003234-12	CDC7	8317	NM_003503	11038647	UAAAGCUUCUUGCCUCGUU
Plate 2	H02	L-003234-00	J-003234-13	CDC7	8317	NM_003503	11038647	GAUAUGAGCUUGUGAUAAU
Plate 2	H03	L-005322-00	J-005322-06	KSR2	283455	NM_173598	34222392	GAGCAAAUCCCACGAGUUC
Plate 2	H03	L-005322-00	J-005322-07	KSR2	283455	NM_173598	34222392	GAAGCCACCUCGCUAUUCA
Plate 2	H03	L-005322-00	J-005322-08	KSR2	283455	NM_173598	34222392	GAGGAGAUCCAGCAAGGUU
Plate 2	H03	L-005322-00	J-005322-09	KSR2	283455	NM_173598	34222392	GGAGAAAUACGGAGCCAAC
Plate 2	H04	L-003534-00	J-003534-05	RIPK3	11035	NM_006871	40254843	CCACAGGGUUGGUAUAAUC
Plate 2	H04	L-003534-00	J-003534-06	RIPK3	11035	NM_006871	40254843	AACCAGCACUCUCGUAAUG
Plate 2	H04	L-003534-00	J-003534-07	RIPK3	11035	NM_006871	40254843	GCUACGAUGUGGCGGUCAA
Plate 2	H04	L-003534-00	J-003534-08	RIPK3	11035	NM_006871	40254843	GACCGCUCGUUAACAUAUA
Plate 2	H05	L-005308-00	J-005308-08	RIPK4	54101	NM_020639	41327753	CAGCAUGGAUGGCCUGUUU
Plate 2	H05	L-005308-00	J-005308-09	RIPK4	54101	NM_020639	41327753	GAAGAACGCCUCGGUCAAC
Plate 2	H05	L-005308-00	J-005308-10	RIPK4	54101	NM_020639	41327753	GCACGAUGUAUACAGCUUU
Plate 2	H05	L-005308-00	J-005308-11	RIPK4	54101	NM_020639	41327753	GAGACGGGCUCCCUGGAAA
Plate 2	H06	L-004930-00	J-004930-06	ANKK1	255239	NM_178510	30425443	CCAGCUCUGAUGUGAAUUA
Plate 2	H06	L-004930-00	J-004930-07	ANKK1	255239	NM_178510	30425443	AGAAUUUGGUCCCGAGAGA
Plate 2	H06	L-004930-00	J-004930-08	ANKK1	255239	NM_178510	30425443	GAACUGUGUAUCUAUGAGA
Plate 2	H06	L-004930-00	J-004930-09	ANKK1	255239	NM_178510	30425443	GAAACUACCUGAAGCGGGC
Plate 2	H07	L-004933-00	J-004933-12	BMPR1A	657	NM_004329	41349436	AAGCAGACGUCGUUACAAU
Plate 2	H07	L-004933-00	J-004933-13	BMPR1A	657	NM_004329	41349436	UGGACUACCUUUAUUGGUU
Plate 2	H07	L-004933-00	J-004933-14	BMPR1A	657	NM_004329	41349436	ACACAUGCAUAACUAAUGG
Plate 2	H07	L-004933-00	J-004933-15	BMPR1A	657	NM_004329	41349436	CAGCUACGCCGGACAAUAG
Plate 2	H08	L-004929-02	J-004929-06	ACVR1C	130399	NM_001111033	161333838	ACUGAACACUAUCGACAUA
Plate 2	H08	L-004929-02	J-004929-07	ACVR1C	130399	NM_001111033	161333838	GCUCAAGUCUUCUGUCAUA
Plate 2	H08	L-004929-02	J-004929-08	ACVR1C	130399	NM_001111033	161333838	GAGGAAUUGUUGAGGAGUA
Plate 2	H08	L-004929-02	J-004929-20	ACVR1C	130399	NM_001111033	161333838	GUACUUCCAUACUCGUUAA
Plate 2	H09	L-004927-00	J-004927-05	ACVR2B	93	NM_001106	10862697	UGGCUUGGCUGUUCGAUUU
Plate 2	H09	L-004927-00	J-004927-06	ACVR2B	93	NM_001106	10862697	GACUUCAACUGCUACGAUA
Plate 2	H09	L-004927-00	J-004927-07	ACVR2B	93	NM_001106	10862697	GGACACCCACGGACAGGUA
Plate 2	H09	L-004927-00	J-004927-08	ACVR2B	93	NM_001106	10862697	CCUAAAGAGUCAAGCAUCU
Plate 2	H10	L-005307-00	J-005307-06	AMHR2	269	NM_020547	10198655	UGAGAGAGCAUUGUACGAA
Plate 2	H10	L-005307-00	J-005307-07	AMHR2	269	NM_020547	10198655	CCGACGAGCUGAUAUUUAC
Plate 2	H10	L-005307-00	J-005307-08	AMHR2	269	NM_020547	10198655	GCACUGACUUCUGCAAUGC
Plate 2	H10	L-005307-00	J-005307-09	AMHR2	269	NM_020547	10198655	CGAGGUCUGUGGCUCAGUU
Plate 2	H11	L-003930-00	J-003930-06	TGFBR2	7048	NM_003242	67782323	CAACAACGGUGCAGUCAAG
Plate 2	H11	L-003930-00	J-003930-07	TGFBR2	7048	NM_003242	67782323	GACGAGAACAUAACACUAG
Plate 2	H11	L-003930-00	J-003930-08	TGFBR2	7048	NM_003242	67782323	GAAAUGACAUCUCGCUGUA
Plate 2	H11	L-003930-00	J-003930-09	TGFBR2	7048	NM_003242	67782323	CCAAUAUCCUCGUGAAGAA
Plate 2	H12	L-005326-00	J-005326-05	MLKL	197259	NM_152649	22749322	GAGCAACGCAUGCCUGUUU
Plate 2	H12	L-005326-00	J-005326-06	MLKL	197259	NM_152649	22749322	CAAACUUCCUGGUAACUCA
Plate 2	H12	L-005326-00	J-005326-07	MLKL	197259	NM_152649	22749322	GAAGGAGCUCUCGCUGUUA
Plate 2	H12	L-005326-00	J-005326-08	MLKL	197259	NM_152649	22749322	GGAUUUGCAUUGAUGAAAC

## Sheet: Cherry-pick siRNA Library set 2
LP_67036
G-CUSTOM-465213
Plate	Well	Pool Catalog Number	Duplex Catalog Number	Gene Symbol	GENE ID	Gene Accession	GI Number	Sequence
Plate 1	A01	L-003536-00	J-003536-06	ROCK1	6093	NM_005406	4885582	CUACAAGUGUUGCUAGUUU
Plate 1	A01	L-003536-00	J-003536-07	ROCK1	6093	NM_005406	4885582	UAGCAAUCGUAGAUACUUA
Plate 1	A01	L-003536-00	J-003536-08	ROCK1	6093	NM_005406	4885582	CCAGGAAGGUAUAUGCUAU
Plate 1	A01	L-003536-00	J-003536-09	ROCK1	6093	NM_005406	4885582	GCCAAUGACUUACUUAGGA
Plate 1	A02	L-003000-00	J-003000-10	AKT1	207	NM_001014431	62241012	CAUCACACCACCUGACCAA
Plate 1	A02	L-003000-00	J-003000-11	AKT1	207	NM_001014431	62241012	ACAAGGACGGGCACAUUAA
Plate 1	A02	L-003000-00	J-003000-12	AKT1	207	NM_001014431	62241012	CAAGGGCACUUUCGGCAAG
Plate 1	A02	L-003000-00	J-003000-13	AKT1	207	NM_001014431	62241012	UCACAGCCCUGAAGUACUC
Plate 1	A03	L-003001-00	J-003001-09	AKT2	208	NM_001626	6715585	ACACAAGGUACUUCGAUGA
Plate 1	A03	L-003001-00	J-003001-10	AKT2	208	NM_001626	6715585	GCAAGGCACGGGCUAAAGU
Plate 1	A03	L-003001-00	J-003001-11	AKT2	208	NM_001626	6715585	GUGAAUACAUCAAGACCUG
Plate 1	A03	L-003001-00	J-003001-12	AKT2	208	NM_001626	6715585	CAUGAAUGACUUCGACUAU
Plate 1	A04	L-003002-00	J-003002-13	AKT3	10000	NM_181690	32307162	GCACACACUCUAACUGAAA
Plate 1	A04	L-003002-00	J-003002-14	AKT3	10000	NM_181690	32307162	GAAGAGGGGAGAAUAUAUA
Plate 1	A04	L-003002-00	J-003002-15	AKT3	10000	NM_181690	32307162	GUACCGUGAUCUCAAGUUG
Plate 1	A04	L-003002-00	J-003002-16	AKT3	10000	NM_181690	32307162	GACAGAUGGCUCAUUCAUA
Plate 1	A05	L-004637-00	J-004637-05	DMPK	1760	NM_004409	47059023	GUACGUGGCCGACUUCUUG
Plate 1	A05	L-004637-00	J-004637-06	DMPK	1760	NM_004409	47059023	GGGACGACUUCGAGAUUCU
Plate 1	A05	L-004637-00	J-004637-07	DMPK	1760	NM_004409	47059023	GAAAUGUUCUAUGGGCAGA
Plate 1	A05	L-004637-00	J-004637-08	DMPK	1760	NM_004409	47059023	GAACUUCGCCAGUCAACUA
Plate 1	A06	L-004326-00	J-004326-09	ADRBK2	157	NM_005160	6138972	GGAGUGUGAUGCAGAAGUA
Plate 1	A06	L-004326-00	J-004326-10	ADRBK2	157	NM_005160	6138972	GAGGAUACCAAAGGGAUUA
Plate 1	A06	L-004326-00	J-004326-11	ADRBK2	157	NM_005160	6138972	GGGAAGGACUGUAUUAUGC
Plate 1	A06	L-004326-00	J-004326-12	ADRBK2	157	NM_005160	6138972	GAACACGUACAAAGUCAUU
Plate 1	A07	L-004626-02	J-004626-05	GRK5	2869	NM_005308	51896033	CCAACACGGUCUUGCUGAA
Plate 1	A07	L-004626-02	J-004626-06	GRK5	2869	NM_005308	51896033	GGGAGAACCAUUCCACGAA
Plate 1	A07	L-004626-02	J-004626-07	GRK5	2869	NM_005308	51896033	CAAACCAUGUCAGCUCGAA
Plate 1	A07	L-004626-02	J-004626-08	GRK5	2869	NM_005308	51896033	GAUUAUGGCCACAUUAGGA
Plate 1	A08	L-004627-00	J-004627-07	GRK6	2870	NM_001004105	51896036	CGAACACGGUGCUACUCAA
Plate 1	A08	L-004627-00	J-004627-08	GRK6	2870	NM_001004105	51896036	GAAAGUGAACAGUAGGUUU
Plate 1	A08	L-004627-00	J-004627-09	GRK6	2870	NM_001004105	51896036	GAGCUUGGCCUACGCCUAU
Plate 1	A08	L-004627-00	J-004627-10	GRK6	2870	NM_001004105	51896036	GGUGAAGAAUGAACGGUAC
Plate 1	A09	L-004662-00	J-004662-05	GRK1	6011	NM_002929	51873041	UCUCAGAGCCCGUGAAGUA
Plate 1	A09	L-004662-00	J-004662-06	GRK1	6011	NM_002929	51873041	GCAAUGUCCGGAUCUCUGA
Plate 1	A09	L-004662-00	J-004662-07	GRK1	6011	NM_002929	51873041	GUACACAGCAGGUUCAUCG
Plate 1	A09	L-004662-00	J-004662-08	GRK1	6011	NM_002929	51873041	GGAAAGACAUCGAGGACUA
Plate 1	A10	L-004628-00	J-004628-05	GRK7	131890	NM_139209	51896040	GAGGGUAAUUCAUCCAAGU
Plate 1	A10	L-004628-00	J-004628-06	GRK7	131890	NM_139209	51896040	GCGUGUGUUUGUUAUUGUA
Plate 1	A10	L-004628-00	J-004628-07	GRK7	131890	NM_139209	51896040	CCUGGAAGCUGGCCUAAUU
Plate 1	A10	L-004628-00	J-004628-08	GRK7	131890	NM_139209	51896040	GAUAAGCAGUUCUUCAAAA
Plate 1	A11	L-003017-00	J-003017-14	PDPK1	5170	NM_031268	60498970	UAUAUUAUGUGGAUCCUGU
Plate 1	A11	L-003017-00	J-003017-15	PDPK1	5170	NM_031268	60498970	GACCAGAGGCCAAGAAUUU
Plate 1	A11	L-003017-00	J-003017-16	PDPK1	5170	NM_031268	60498970	GCAGCAACAUAGAGCAGUA
Plate 1	A11	L-003017-00	J-003017-17	PDPK1	5170	NM_031268	60498970	GAAGCAGGCUGGCGGAAAC
Plate 1	A12	L-004649-00	J-004649-05	PRKACA	5566	NM_207518	46909583	CGGAGAAUCUGCUCAUUGA
Plate 1	A12	L-004649-00	J-004649-06	PRKACA	5566	NM_207518	46909583	CAAGGACAACUCAAACUUA
Plate 1	A12	L-004649-00	J-004649-07	PRKACA	5566	NM_207518	46909583	CCUGCAAGCUGUCAACUUU
Plate 1	A12	L-004649-00	J-004649-08	PRKACA	5566	NM_207518	46909583	GAACCACUAUGCCAUGAAG
Plate 1	B01	L-004610-00	J-004610-06	ROCK2	9475	NM_004850	41872582	GCAACUGGCUCGUUCAAUU
Plate 1	B01	L-004610-00	J-004610-07	ROCK2	9475	NM_004850	41872582	UAGAAUAUGUGGCCUAGAA
Plate 1	B01	L-004610-00	J-004610-08	ROCK2	9475	NM_004850	41872582	GAAACUAAUAGGACACUAA
Plate 1	B01	L-004610-00	J-004610-09	ROCK2	9475	NM_004850	41872582	CAAACUUGGUAAAGAAUUG
Plate 1	B02	L-004650-00	J-004650-05	PRKACB	5567	NM_207578	46909586	GUUCUAUGCAGCUCAGAUA
Plate 1	B02	L-004650-00	J-004650-06	PRKACB	5567	NM_207578	46909586	UCAGAAUAAUGCCGGACUU
Plate 1	B02	L-004650-00	J-004650-07	PRKACB	5567	NM_207578	46909586	GAUAAGCAGAAGGUUGUUA
Plate 1	B02	L-004650-00	J-004650-08	PRKACB	5567	NM_207578	46909586	ACCAACCAAUUCAGAUUUA
Plate 1	B03	L-004651-00	J-004651-07	PRKACG	5568	NM_002732	15619014	CCAGCUGGAUCGCCAUCUA
Plate 1	B03	L-004651-00	J-004651-08	PRKACG	5568	NM_002732	15619014	AAGCUCCAGUUCUCCUUUA
Plate 1	B03	L-004651-00	J-004651-09	PRKACG	5568	NM_002732	15619014	GAAGCAGGUCGAGCACAUA
Plate 1	B03	L-004651-00	J-004651-10	PRKACG	5568	NM_002732	15619014	GUUCCUAGCCAAAGCCAGA
Plate 1	B04	L-004660-02	J-004660-08	PRKX	5613	NM_005044	290648026	CAAGAUAGCUGGUGACGGC
Plate 1	B04	L-004660-02	J-004660-09	PRKX	5613	NM_005044	290648026	GAUAGGGAUGGCCACAUUA
Plate 1	B04	L-004660-02	J-004660-10	PRKX	5613	NM_005044	290648026	GAGAAUAGGACAUGGAUAU
Plate 1	B04	L-004660-02	J-004660-20	PRKX	5613	NM_005044	290648026	CCGCAUGGAUGAUCACGAA
Plate 1	B05	L-003758-00	J-003758-13	PRKCB	5579	NM_212535	47157321	GGUCAUGCUUUCAGAACGA
Plate 1	B05	L-003758-00	J-003758-14	PRKCB	5579	NM_212535	47157321	CCUGUCAGAUCCCUACGUA
Plate 1	B05	L-003758-00	J-003758-15	PRKCB	5579	NM_212535	47157321	GAUUUGGGAUUGGGAUUUG
Plate 1	B05	L-003758-00	J-003758-16	PRKCB	5579	NM_212535	47157321	UCAUUGUCCUCGUAAGAGA
Plate 1	B06	L-004654-00	J-004654-06	PRKCG	5582	NM_002739	47132626	GCCCGUAACCUAAUUCCUA
Plate 1	B06	L-004654-00	J-004654-07	PRKCG	5582	NM_002739	47132626	GGAGGGCGAGUAUUACAAU
Plate 1	B06	L-004654-00	J-004654-08	PRKCG	5582	NM_002739	47132626	GGGAGCGGCUGGAACGAUU
Plate 1	B06	L-004654-00	J-004654-09	PRKCG	5582	NM_002739	47132626	CAGAAGACCCGAACGGUGA
Plate 1	B07	L-003525-00	J-003525-09	PRKCQ	5588	NM_006257	48255887	GCUCGCUGCUUAAGAGAUA
Plate 1	B07	L-003525-00	J-003525-10	PRKCQ	5588	NM_006257	48255887	CCACACAGAUUUAAAGUCU
Plate 1	B07	L-003525-00	J-003525-11	PRKCQ	5588	NM_006257	48255887	GCAAUUCACAAGAAGUGUA
Plate 1	B07	L-003525-00	J-003525-12	PRKCQ	5588	NM_006257	48255887	CCACAAGGAGAGAUUCAAA
Plate 1	B08	L-004653-00	J-004653-06	PRKCE	5581	NM_005400	47157326	GUGGAGACCUCAUGUUUCA
Plate 1	B08	L-004653-00	J-004653-07	PRKCE	5581	NM_005400	47157326	CGGAAACACCCGUACCUUA
Plate 1	B08	L-004653-00	J-004653-08	PRKCE	5581	NM_005400	47157326	GACGUGGACUGCACAAUGA
Plate 1	B08	L-004653-00	J-004653-09	PRKCE	5581	NM_005400	47157326	GACCAAGGACCGCCUCUUU
Plate 1	B09	L-004655-00	J-004655-06	PRKCH	5583	NM_006255	47717140	GCACCUGUGUCGUCCAUAA
Plate 1	B09	L-004655-00	J-004655-07	PRKCH	5583	NM_006255	47717140	CCACGAGGGUCACUGUAAA
Plate 1	B09	L-004655-00	J-004655-08	PRKCH	5583	NM_006255	47717140	UAACCAGGAUGAGUUUAGA
Plate 1	B09	L-004655-00	J-004655-09	PRKCH	5583	NM_006255	47717140	CAUAUUCGAUGUCAAGCGA
Plate 1	B10	L-004656-00	J-004656-07	PRKCI	5584	NM_002740	48255884	AGAAAUCAGUCUAGCAUUA
Plate 1	B10	L-004656-00	J-004656-08	PRKCI	5584	NM_002740	48255884	CAAGUGUUCUGAAGAGUUU
Plate 1	B10	L-004656-00	J-004656-09	PRKCI	5584	NM_002740	48255884	GAGGAGACCUAAUGUUUCA
Plate 1	B10	L-004656-00	J-004656-10	PRKCI	5584	NM_002740	48255884	GCAAUGAACACCAGGGAAA
Plate 1	B11	L-003526-00	J-003526-14	PRKCZ	5590	NM_001033582	75709227	CGUCAAAGCCUCCCAUGUU
Plate 1	B11	L-003526-00	J-003526-15	PRKCZ	5590	NM_001033582	75709227	GCAGGACUUUGACCUAAUC
Plate 1	B11	L-003526-00	J-003526-16	PRKCZ	5590	NM_001033582	75709227	GACCAAAUUUACGCCAUGA
Plate 1	B11	L-003526-00	J-003526-17	PRKCZ	5590	NM_001033582	75709227	GAGUAUAUCAACCCAUUAU
Plate 1	B12	L-004658-00	J-004658-14	PRKG1	5592	NM_006258	10835241	GGAUUGACAUGAUAGAAUU
Plate 1	B12	L-004658-00	J-004658-15	PRKG1	5592	NM_006258	10835241	GGAUAGAGGUUCGUUUGAA
Plate 1	B12	L-004658-00	J-004658-16	PRKG1	5592	NM_006258	10835241	CAUGGAAGAUGGUAAGGUU
Plate 1	B12	L-004658-00	J-004658-17	PRKG1	5592	NM_006258	10835241	AGACUGUACAGAACAUUUA
Plate 1	C01	L-004950-00	J-004950-05	EEF2K	29904	NM_013302	25453477	GCGACGAUGAGGAAGGUUA
Plate 1	C01	L-004950-00	J-004950-06	EEF2K	29904	NM_013302	25453477	GCAAACUCCUUCCACUUCA
Plate 1	C01	L-004950-00	J-004950-07	EEF2K	29904	NM_013302	25453477	GAGAACAUGGCCACUCAUA
Plate 1	C01	L-004950-00	J-004950-08	EEF2K	29904	NM_013302	25453477	UAGAGGCCCUGCACUGGUA
Plate 1	C02	L-004659-00	J-004659-05	PRKG2	5593	NM_006259	5453977	CAACCAAACUGUCGGUACA
Plate 1	C02	L-004659-00	J-004659-06	PRKG2	5593	NM_006259	5453977	AAACACAGGUGGUUAAAUG
Plate 1	C02	L-004659-00	J-004659-07	PRKG2	5593	NM_006259	5453977	GAGUUGAGCUUGUUAAAGU
Plate 1	C02	L-004659-00	J-004659-08	PRKG2	5593	NM_006259	5453977	GCGAAGCGGUCCAUGUCUA
Plate 1	C03	L-004175-00	J-004175-13	PKN1	5585	NM_213560	47132590	GGAAUCCACUGCUCCCGAG
Plate 1	C03	L-004175-00	J-004175-14	PKN1	5585	NM_213560	47132590	GCUGGGAUCUAGCGAGAGA
Plate 1	C03	L-004175-00	J-004175-15	PKN1	5585	NM_213560	47132590	ACAGUAAGACCAAGAUUGA
Plate 1	C03	L-004175-00	J-004175-16	PKN1	5585	NM_213560	47132590	GCGAGGCCCAGGAGAAAUU
Plate 1	C04	L-004612-00	J-004612-12	PKN2	5586	NM_006256	5453973	GAUAUCAAGGAUCGAAUUA
Plate 1	C04	L-004612-00	J-004612-13	PKN2	5586	NM_006256	5453973	GAAUGUGAGUGCUGUUCAA
Plate 1	C04	L-004612-00	J-004612-14	PKN2	5586	NM_006256	5453973	GGAGCGCUCUGAUGGACAA
Plate 1	C04	L-004612-00	J-004612-15	PKN2	5586	NM_006256	5453973	GAAGUAAGGUAUCCAAGGU
Plate 1	C05	L-004664-00	J-004664-05	RPS6KA4	8986	NM_001006944	55743137	GAAAUCAUCCGUAGCAAGA
Plate 1	C05	L-004664-00	J-004664-06	RPS6KA4	8986	NM_001006944	55743137	GCACAAGCUCGGCAUCAUU
Plate 1	C05	L-004664-00	J-004664-07	RPS6KA4	8986	NM_001006944	55743137	ACGACCAGCUGCACACGUA
Plate 1	C05	L-004664-00	J-004664-08	RPS6KA4	8986	NM_001006944	55743137	GCUGAGGUGUCUCGACGGA
Plate 1	C06	L-004665-00	J-004665-07	RPS6KA5	9252	NM_182398	32528296	UGAGAUAUCUAGGAGAAUA
Plate 1	C06	L-004665-00	J-004665-08	RPS6KA5	9252	NM_182398	32528296	AGCAUGAGGUGCAGAUUUA
Plate 1	C06	L-004665-00	J-004665-09	RPS6KA5	9252	NM_182398	32528296	GCGUAAUGCAGCUGUCAUA
Plate 1	C06	L-004665-00	J-004665-10	RPS6KA5	9252	NM_182398	32528296	GAGUUUGGGUGUUCUAAUG
Plate 1	C07	L-003616-00	J-003616-13	RPS6KB1	6198	NM_003161	55925648	CAUGGAACAUUGUGAGAAA
Plate 1	C07	L-003616-00	J-003616-14	RPS6KB1	6198	NM_003161	55925648	GGAAUGGGCAUAAGUUGUA
Plate 1	C07	L-003616-00	J-003616-15	RPS6KB1	6198	NM_003161	55925648	GUAAAUGGCUUGUGAUACU
Plate 1	C07	L-003616-00	J-003616-16	RPS6KB1	6198	NM_003161	55925648	CAAAUUAGCAUGCAAGCUU
Plate 1	C08	L-003025-00	J-003025-13	RPS6KA1	6195	NM_001006665	55743133	GUGGGCACCUGUAUGCUAU
Plate 1	C08	L-003025-00	J-003025-14	RPS6KA1	6195	NM_001006665	55743133	GAUAAGAGCAAGCGGGAUC
Plate 1	C08	L-003025-00	J-003025-15	RPS6KA1	6195	NM_001006665	55743133	GAAAGUACGUGACCGCGUC
Plate 1	C08	L-003025-00	J-003025-16	RPS6KA1	6195	NM_001006665	55743133	GAACACAGUUUCAGAGACA
Plate 1	C09	L-004663-00	J-004663-06	RPS6KA2	6196	NM_001006932	55743135	CAAGCGAUGUGUGCAUAAA
Plate 1	C09	L-004663-00	J-004663-07	RPS6KA2	6196	NM_001006932	55743135	UAAUGGAGCUGAUGCGUGG
Plate 1	C09	L-004663-00	J-004663-08	RPS6KA2	6196	NM_001006932	55743135	GGAACACGCUGUACCGGAA
Plate 1	C09	L-004663-00	J-004663-09	RPS6KA2	6196	NM_001006932	55743135	GCAAAUGGGCCAGACGAUA
Plate 1	C10	L-003026-00	J-003026-09	RPS6KA3	6197	NM_004586	56243494	AUACAAUGCUUACCGGUUA
Plate 1	C10	L-003026-00	J-003026-10	RPS6KA3	6197	NM_004586	56243494	CUACAUAGCCUGGGAAUAA
Plate 1	C10	L-003026-00	J-003026-11	RPS6KA3	6197	NM_004586	56243494	CGUAAUCAGUCACCAGUUU
Plate 1	C10	L-003026-00	J-003026-12	RPS6KA3	6197	NM_004586	56243494	GACAGCAAAUUAUGGAUGA
Plate 1	C11	L-004670-00	J-004670-05	RPS6KA6	27330	NM_014496	7657525	GAGAGUUACUUGACCGUAU
Plate 1	C11	L-004670-00	J-004670-06	RPS6KA6	27330	NM_014496	7657525	CGAGGUAAAUGGUCUUAAA
Plate 1	C11	L-004670-00	J-004670-07	RPS6KA6	27330	NM_014496	7657525	GGUGGAAACUGGGACAAUA
Plate 1	C11	L-004670-00	J-004670-08	RPS6KA6	27330	NM_014496	7657525	GAACGGGAGGCUAGUGAUA
Plate 1	C12	L-003027-00	J-003027-13	SGK1	6446	NM_005627	25168262	UCAUGGAGAUUAAGAGUCA
Plate 1	C12	L-003027-00	J-003027-14	SGK1	6446	NM_005627	25168262	GUCCAAUCCUCAUGCUAAA
Plate 1	C12	L-003027-00	J-003027-15	SGK1	6446	NM_005627	25168262	GGAUGGGUCUGAACGACUU
Plate 1	C12	L-003027-00	J-003027-16	SGK1	6446	NM_005627	25168262	GGAGCUGUCUUGUAUGAGA
Plate 1	D01	L-003008-00	J-003008-11	MTOR	2475	NM_004958	19924298	GGCCAUAGCUAGCCUCAUA
Plate 1	D01	L-003008-00	J-003008-12	MTOR	2475	NM_004958	19924298	CAAAGGACUUCGCCCAUAA
Plate 1	D01	L-003008-00	J-003008-13	MTOR	2475	NM_004958	19924298	GCAGAAUUGUCAAGGGAUA
Plate 1	D01	L-003008-00	J-003008-14	MTOR	2475	NM_004958	19924298	CCAAAGCACUACACUACAA
Plate 1	D02	L-004673-00	J-004673-09	SGK2	10110	NM_170693	25168260	GAAAGAGCCUUAUGAUCGA
Plate 1	D02	L-004673-00	J-004673-10	SGK2	10110	NM_170693	25168260	GGGAUGACCUGUACCACAA
Plate 1	D02	L-004673-00	J-004673-11	SGK2	10110	NM_170693	25168260	GAGAUUAAGAACCAUGUAU
Plate 1	D02	L-004673-00	J-004673-12	SGK2	10110	NM_170693	25168260	GUUCUACGCUGCUGAGGUG
Plate 1	D03	L-004162-00	J-004162-06	SGK3	23678	NM_170709	25168266	GAAAGCUGCCCAAGUGUAA
Plate 1	D03	L-004162-00	J-004162-07	SGK3	23678	NM_170709	25168266	GGAGAUAUGCAGAGUUUGA
Plate 1	D03	L-004162-00	J-004162-08	SGK3	23678	NM_170709	25168266	GUGUGUAUCUUCUGACUAU
Plate 1	D03	L-004162-00	J-004162-09	SGK3	23678	NM_170709	25168266	GCAUUGGGUUACUUACAUU
Plate 1	D04	L-004618-00	J-004618-09	STK32B	55351	NM_018401	8923753	GGGAUGAGGUUCGGAAUGU
Plate 1	D04	L-004618-00	J-004618-10	STK32B	55351	NM_018401	8923753	CGGGAGGAAUUCAUCAUAU
Plate 1	D04	L-004618-00	J-004618-11	STK32B	55351	NM_018401	8923753	CAGAAGUAUUCCAGGUGUA
Plate 1	D04	L-004618-00	J-004618-12	STK32B	55351	NM_018401	8923753	GAACUGCGAUCCCACAUUU
Plate 1	D05	L-004634-00	J-004634-05	STK32A	202374	NM_145001	21450708	CCAAGAAGAUGUACGCAAU
Plate 1	D05	L-004634-00	J-004634-06	STK32A	202374	NM_145001	21450708	GCAAUGAAGUGAGAAAUGU
Plate 1	D05	L-004634-00	J-004634-07	STK32A	202374	NM_145001	21450708	GAACGUCCACUUCAAGGAA
Plate 1	D05	L-004634-00	J-004634-08	STK32A	202374	NM_145001	21450708	GGGAAGGUCUGCAUUGUAC
Plate 1	D06	L-004615-00	J-004615-09	STK32C	282974	NM_173575	32455268	GGAGGCCGGUGUUUGACGA
Plate 1	D06	L-004615-00	J-004615-10	STK32C	282974	NM_173575	32455268	CAACAAAGGCCGUCUGCAC
Plate 1	D06	L-004615-00	J-004615-11	STK32C	282974	NM_173575	32455268	GGAUGGAGGCCCUAUGACA
Plate 1	D06	L-004615-00	J-004615-12	STK32C	282974	NM_173575	32455268	GAGAGGACAUGCACACCUG
Plate 1	D07	L-005393-00	J-005393-09	TRPM7	54822	NM_017672	29893551	GUUAAUACAUGGUCAAGUA
Plate 1	D07	L-005393-00	J-005393-10	TRPM7	54822	NM_017672	29893551	UCAGUUGGCCGUUGAAUUA
Plate 1	D07	L-005393-00	J-005393-11	TRPM7	54822	NM_017672	29893551	GACCAAAGAUUGAUACAGU
Plate 1	D07	L-005393-00	J-005393-12	TRPM7	54822	NM_017672	29893551	CCAUAUUGCUGUUAGAGUA
Plate 1	D08	L-019425-00	J-019425-09	PDK4	5166	NM_002612	33589822	GAGCAUUUCUCGCGCUACA
Plate 1	D08	L-019425-00	J-019425-10	PDK4	5166	NM_002612	33589822	CGACAAGAAUUGCCUGUGA
Plate 1	D08	L-019425-00	J-019425-11	PDK4	5166	NM_002612	33589822	CAACGCCUGUGAUGGAUAA
Plate 1	D08	L-019425-00	J-019425-12	PDK4	5166	NM_002612	33589822	GACCGCCUCUUUAGUUAUA
Plate 1	D09	L-003201-00	J-003201-11	ATM	472	NM_138292	73486662	GCAAAGCCCUAGUAACAUA
Plate 1	D09	L-003201-00	J-003201-12	ATM	472	NM_138292	73486662	GGUGUGAUCUUCAGUAUAU
Plate 1	D09	L-003201-00	J-003201-13	ATM	472	NM_138292	73486662	GAGAGGAGACAGCUUGUUA
Plate 1	D09	L-003201-00	J-003201-14	ATM	472	NM_138292	73486662	GAUGGGAGGCCUAGGAUUU
Plate 1	D10	L-003202-00	J-003202-19	ATR	545	NM_001184	20143978	GAGAAAGGAUUGUAGACUA
Plate 1	D10	L-003202-00	J-003202-20	ATR	545	NM_001184	20143978	GCAACUCGCCUAACAGAUA
Plate 1	D10	L-003202-00	J-003202-21	ATR	545	NM_001184	20143978	CCACGAAUGUUAACUCUAU
Plate 1	D10	L-003202-00	J-003202-22	ATR	545	NM_001184	20143978	CCGCUAAUCUUCUAACAUU
Plate 1	D11	L-005030-00	J-005030-06	PRKDC	5591	NM_006904	31340617	GGAAGAAGCUCAUUUGAUU
Plate 1	D11	L-005030-00	J-005030-07	PRKDC	5591	NM_006904	31340617	GAGCAUCACUUGCCUUUAA
Plate 1	D11	L-005030-00	J-005030-08	PRKDC	5591	NM_006904	31340617	GCAGGACCGUGCAAGGUUA
Plate 1	D11	L-005030-00	J-005030-09	PRKDC	5591	NM_006904	31340617	AGAUAGAGCUGCUAAAUGU
Plate 1	D12	L-004944-00	J-004944-06	CAMK4	814	NM_001744	27477118	CAUGUGGUCUGUAGGAAUA
Plate 1	D12	L-004944-00	J-004944-07	CAMK4	814	NM_001744	27477118	CAAAGAAACGGCUGACUAC
Plate 1	D12	L-004944-00	J-004944-08	CAMK4	814	NM_001744	27477118	GGUGCUACAUCCAUUGUGU
Plate 1	D12	L-004944-00	J-004944-09	CAMK4	814	NM_001744	27477118	GCAGAUGCCGUUAAACAAA
Plate 1	E01	L-003523-00	J-003523-16	PRKCA	5578	NM_002737	47157319	UAAGGAACCACAAGCAGUA
Plate 1	E01	L-003523-00	J-003523-17	PRKCA	5578	NM_002737	47157319	UUAUAGGGAUCUGAAGUUA
Plate 1	E01	L-003523-00	J-003523-18	PRKCA	5578	NM_002737	47157319	GAAGGGUUCUCGUAUGUCA
Plate 1	E01	L-003523-00	J-003523-19	PRKCA	5578	NM_002737	47157319	UCACUGCUCUAUGGACUUA
Plate 1	E02	L-004940-00	J-004940-05	CAMK1	8536	NM_003656	21536281	AGAUACAGCUCUAGAUAAG
Plate 1	E02	L-004940-00	J-004940-06	CAMK1	8536	NM_003656	21536281	GAAGAUAAGAGGACGCAGA
Plate 1	E02	L-004940-00	J-004940-07	CAMK1	8536	NM_003656	21536281	UGAAAUACCUGCAUGACCU
Plate 1	E02	L-004940-00	J-004940-08	CAMK1	8536	NM_003656	21536281	GAAUGAUGCCAAACUCUUU
Plate 1	E03	L-004941-00	J-004941-06	CAMK1G	57172	NM_020439	41327718	GGUCUUGUCGGCAGUGAAA
Plate 1	E03	L-004941-00	J-004941-07	CAMK1G	57172	NM_020439	41327718	UCAAGGAGGGCUACUAUGA
Plate 1	E03	L-004941-00	J-004941-08	CAMK1G	57172	NM_020439	41327718	GAAACGGAGUCUAAGCUUU
Plate 1	E03	L-004941-00	J-004941-09	CAMK1G	57172	NM_020439	41327718	GCUCUGAAGUGCAUCAAGA
Plate 1	E04	L-027176-00	J-027176-08	PNCK	139728	NM_198452	38348220	GCAGUGCUCCGUAGGAUCA
Plate 1	E04	L-027176-00	J-027176-09	PNCK	139728	NM_198452	38348220	AGAAACACACGGAGGACAU
Plate 1	E04	L-027176-00	J-027176-10	PNCK	139728	NM_198452	38348220	CAUCGUCGCUCUGGAGGAU
Plate 1	E04	L-027176-00	J-027176-11	PNCK	139728	NM_198452	38348220	CAGCAGCGUCUACGAGAUC
Plate 1	E05	L-004942-00	J-004942-05	CAMK2A	815	NM_171825	25952117	GCGGAAACAGGAAAUUAUA
Plate 1	E05	L-004942-00	J-004942-06	CAMK2A	815	NM_171825	25952117	CAACAUCGUCCGACUACAU
Plate 1	E05	L-004942-00	J-004942-07	CAMK2A	815	NM_171825	25952117	AUAAGAUGCUGACCAUUAA
Plate 1	E05	L-004942-00	J-004942-08	CAMK2A	815	NM_171825	25952117	CAUAAGCAAUGGAGAUUUU
Plate 1	E06	L-004943-00	J-004943-10	CAMK2B	816	NM_172084	26051217	GCACGUCAUUGGAGAGGAU
Plate 1	E06	L-004943-00	J-004943-11	CAMK2B	816	NM_172084	26051217	GAAGAGCUGCGCCCUGGUU
Plate 1	E06	L-004943-00	J-004943-12	CAMK2B	816	NM_172084	26051217	GAGAGAGGCUCGGAUCUGC
Plate 1	E06	L-004943-00	J-004943-13	CAMK2B	816	NM_172084	26051217	CCGAGGAGGGCUUCCACUA
Plate 1	E07	L-004042-00	J-004042-08	CAMK2D	817	NM_001221	26667179	GCUAGAAUCUGCCGUCUUU
Plate 1	E07	L-004042-00	J-004042-09	CAMK2D	817	NM_001221	26667179	AAACCAAUCCACACUAUUA
Plate 1	E07	L-004042-00	J-004042-10	CAMK2D	817	NM_001221	26667179	GCGACUUCAUGAUAGCAUA
Plate 1	E07	L-004042-00	J-004042-11	CAMK2D	817	NM_001221	26667179	UCACCUAAAUGGCAUAGUU
Plate 1	E08	L-004536-00	J-004536-07	CAMK2G	818	NM_001222	26667190	CAGGAGAUCAUUAAGAUUA
Plate 1	E08	L-004536-00	J-004536-08	CAMK2G	818	NM_001222	26667190	GCUCGGAUAUGUCGACUUC
Plate 1	E08	L-004536-00	J-004536-09	CAMK2G	818	NM_001222	26667190	GUACACAACGCUACAGAUG
Plate 1	E08	L-004536-00	J-004536-10	CAMK2G	818	NM_001222	26667190	GGAGAGUGUUAACCACAUC
Plate 1	E09	L-005027-00	J-005027-06	PRKAA1	5562	NM_006251	47458812	CCAUACCCUUGAUGAAUUA
Plate 1	E09	L-005027-00	J-005027-07	PRKAA1	5562	NM_006251	47458812	GCCCAGAGGUAGAUAUAUG
Plate 1	E09	L-005027-00	J-005027-08	PRKAA1	5562	NM_006251	47458812	GAGGAUCCAUCAUAUAGUU
Plate 1	E09	L-005027-00	J-005027-09	PRKAA1	5562	NM_006251	47458812	ACAAUUGGAUUAUGAAUGG
Plate 1	E10	L-005381-00	J-005381-10	BRSK2	9024	NM_003957	27501463	UAAGGAGGCUCGGAAGUUC
Plate 1	E10	L-005381-00	J-005381-11	BRSK2	9024	NM_003957	27501463	GAUCUUCGUGGUCAUCAAA
Plate 1	E10	L-005381-00	J-005381-12	BRSK2	9024	NM_003957	27501463	GGCCAGCCGUGUUCCAGAA
Plate 1	E10	L-005381-00	J-005381-13	BRSK2	9024	NM_003957	27501463	AGAAUGAGCCCGAACCAGA
Plate 1	E11	L-004619-00	J-004619-09	BRSK1	84446	NM_032430	24308325	AAAUAUUCCUCGUGCUAAA
Plate 1	E11	L-004619-00	J-004619-10	BRSK1	84446	NM_032430	24308325	UCUACGAGAACAAGAAAUA
Plate 1	E11	L-004619-00	J-004619-11	BRSK1	84446	NM_032430	24308325	GGGGUGAGCUAUUCGACUA
Plate 1	E11	L-004619-00	J-004619-12	BRSK1	84446	NM_032430	24308325	UCAGAAACAUCCUUGGUAC
Plate 1	E12	L-005361-00	J-005361-06	PRKAA2	5563	NM_006252	46877067	CGACUAAGCCCAAAUCUUU
Plate 1	E12	L-005361-00	J-005361-07	PRKAA2	5563	NM_006252	46877067	GAGCAUGUACCUACGUUAU
Plate 1	E12	L-005361-00	J-005361-08	PRKAA2	5563	NM_006252	46877067	GACAGAAGAUUCGCAGUUU
Plate 1	E12	L-005361-00	J-005361-09	PRKAA2	5563	NM_006252	46877067	GUCUGGAGGUGAAUUAUUU
Plate 1	F01	L-004946-00	J-004946-05	CAMK1D	57118	NM_020397	62952497	CGAAGUGGUUUUAGCUGAA
Plate 1	F01	L-004946-00	J-004946-06	CAMK1D	57118	NM_020397	62952497	CCGAAAAUCUCUUGUACUA
Plate 1	F01	L-004946-00	J-004946-07	CAMK1D	57118	NM_020397	62952497	GGAGAAGGACCCGAAUAAA
Plate 1	F01	L-004946-00	J-004946-08	CAMK1D	57118	NM_020397	62952497	UGUACUAUCUCCACAGAAU
Plate 1	F02	L-003255-00	J-003255-10	CHEK1	1111	NM_001274	20127419	CAAGAUGUGUGGUACUUUA
Plate 1	F02	L-003255-00	J-003255-11	CHEK1	1111	NM_001274	20127419	GAGAAGGCAAUAUCCAAUA
Plate 1	F02	L-003255-00	J-003255-12	CHEK1	1111	NM_001274	20127419	CCACAUGUCCUGAUCAUAU
Plate 1	F02	L-003255-00	J-003255-13	CHEK1	1111	NM_001274	20127419	GAAGUUGGGCUAUCAAUGG
Plate 1	F03	L-005035-00	J-005035-07	STK11	6794	NM_000455	58530881	UGACUGUGGUGCCGUACUU
Plate 1	F03	L-005035-00	J-005035-08	STK11	6794	NM_000455	58530881	GCUCUUACGGCAAGGUGAA
Plate 1	F03	L-005035-00	J-005035-09	STK11	6794	NM_000455	58530881	UGAAAGGGAUGCUUGAGUA
Plate 1	F03	L-005035-00	J-005035-10	STK11	6794	NM_000455	58530881	GAAGAAGGAAAUUCAACUA
Plate 1	F04	L-004260-00	J-004260-06	MARK2	2011	NM_004954	9845488	GAAACUAUUCCGCGAAGUA
Plate 1	F04	L-004260-00	J-004260-07	MARK2	2011	NM_004954	9845488	GCGGAGAGGUAUUUGAUUA
Plate 1	F04	L-004260-00	J-004260-08	MARK2	2011	NM_004954	9845488	GAAGUUGGCCCGACACAUC
Plate 1	F04	L-004260-00	J-004260-09	MARK2	2011	NM_004954	9845488	GAAGUUUAUUGUCCAUAGA
Plate 1	F05	L-004259-00	J-004259-08	MARK1	4139	NM_018650	33589842	GGACAUCUAUUGCCUUUAA
Plate 1	F05	L-004259-00	J-004259-09	MARK1	4139	NM_018650	33589842	GACCACAGAUCGAUACGUA
Plate 1	F05	L-004259-00	J-004259-10	MARK1	4139	NM_018650	33589842	ACAAAGAUGUGGCUCGAAA
Plate 1	F05	L-004259-00	J-004259-11	MARK1	4139	NM_018650	33589842	UAACUGUGAUUAUGAGCAA
Plate 1	F06	L-003517-00	J-003517-11	MARK3	4140	NM_002376	46852165	GCGGUAAACUCGACACGUU
Plate 1	F06	L-003517-00	J-003517-12	MARK3	4140	NM_002376	46852165	GCUAGUGAUUCCAGUUCUA
Plate 1	F06	L-003517-00	J-003517-13	MARK3	4140	NM_002376	46852165	CCAAUAACUGCGACUAUGA
Plate 1	F06	L-003517-00	J-003517-14	MARK3	4140	NM_002376	46852165	GGAGCUCGGUGUAGAAACU
Plate 1	F07	L-005345-00	J-005345-09	MARK4	57787	NM_031417	33636755	GGUCACAAGUUGCCAUCUA
Plate 1	F07	L-005345-00	J-005345-10	MARK4	57787	NM_031417	33636755	GUACGCAAGUGCUGGAGAA
Plate 1	F07	L-005345-00	J-005345-11	MARK4	57787	NM_031417	33636755	GCUAUGAGGGUGAGGAGUU
Plate 1	F07	L-005345-00	J-005345-12	MARK4	57787	NM_031417	33636755	GGAAGUACCGGGUCCCUUU
Plate 1	F08	L-004029-00	J-004029-06	MELK	9833	NM_014791	41281490	GACUAAAGCUUCACUAUAA
Plate 1	F08	L-004029-00	J-004029-07	MELK	9833	NM_014791	41281490	GAACAUCACAGUUUACCAA
Plate 1	F08	L-004029-00	J-004029-08	MELK	9833	NM_014791	41281490	GCAUGGGCAUACUGUUAUA
Plate 1	F08	L-004029-00	J-004029-09	MELK	9833	NM_014791	41281490	CCAAAGACUCCAGUUAAUA
Plate 1	F09	L-005016-00	J-005016-06	NIM1K	167359	NM_153361	37059769	ACAGGGGUCUAUAGAAUUA
Plate 1	F09	L-005016-00	J-005016-07	NIM1K	167359	NM_153361	37059769	CCACGGAGAGGUACGGAAU
Plate 1	F09	L-005016-00	J-005016-08	NIM1K	167359	NM_153361	37059769	CGGAUAGGCUUCUACCGAA
Plate 1	F09	L-005016-00	J-005016-09	NIM1K	167359	NM_153361	37059769	GAAAGUGGCUGUCAGACCG
Plate 1	F10	L-004931-01	J-004931-09	NUAK1	9891	NM_014840	48374438	GCGAAGCAACAGCGAGCAU
Plate 1	F10	L-004931-01	J-004931-10	NUAK1	9891	NM_014840	48374438	GAGCUUGAGUUGACGAUCA
Plate 1	F10	L-004931-01	J-004931-11	NUAK1	9891	NM_014840	48374438	GCAAAUACUCAGCGGGCAC
Plate 1	F10	L-004931-01	J-004931-12	NUAK1	9891	NM_014840	48374438	CGGCAGGACUCUUAUCUUA
Plate 1	F11	L-005374-00	J-005374-08	NUAK2	81788	NM_030952	13569921	GCGCGAAGCUAGGCAUUUC
Plate 1	F11	L-005374-00	J-005374-09	NUAK2	81788	NM_030952	13569921	UGACACGGCUGAUGACACU
Plate 1	F11	L-005374-00	J-005374-10	NUAK2	81788	NM_030952	13569921	GCAGGCGACGUGUUUGUGA
Plate 1	F11	L-005374-00	J-005374-11	NUAK2	81788	NM_030952	13569921	GAACAGAGUUGUCCACCGA
Plate 1	F12	L-005018-00	J-005018-09	PASK	23178	NM_015148	35038527	GACCAAACGUCAUCAAAUU
Plate 1	F12	L-005018-00	J-005018-10	PASK	23178	NM_015148	35038527	CAGAGAUCCUGGUUGCUAA
Plate 1	F12	L-005018-00	J-005018-11	PASK	23178	NM_015148	35038527	GGACACCUACUCUAGAUGA
Plate 1	F12	L-005018-00	J-005018-12	PASK	23178	NM_015148	35038527	GAAUCUUGCUGACUAUACA
Plate 1	G01	L-004325-00	J-004325-09	ADRBK1	156	NM_001619	6138971	GGGACGUGUUCCAGAAAUU
Plate 1	G01	L-004325-00	J-004325-10	ADRBK1	156	NM_001619	6138971	GCUCGCAUCCCUUCUCGAA
Plate 1	G01	L-004325-00	J-004325-11	ADRBK1	156	NM_001619	6138971	GGAAUCAAGUUACUGGACA
Plate 1	G01	L-004325-00	J-004325-12	ADRBK1	156	NM_001619	6138971	GCGAUAAGUUCACACGGUU
Plate 1	G02	L-004778-00	J-004778-11	SIK2	23235	NM_015191	38569459	GAAAAUCUACCGAGAAGUA
Plate 1	G02	L-004778-00	J-004778-12	SIK2	23235	NM_015191	38569459	AAUCAUGGCCGGUUAAAUG
Plate 1	G02	L-004778-00	J-004778-13	SIK2	23235	NM_015191	38569459	CAACAGGUCUCCAGUGAGC
Plate 1	G02	L-004778-00	J-004778-14	SIK2	23235	NM_015191	38569459	GAAAGCGUCUCCACUCUCC
Plate 1	G03	L-004779-00	J-004779-08	SIK3	23387	NM_025164	39812204	GAACAGCGACGAUGCUUAU
Plate 1	G03	L-004779-00	J-004779-09	SIK3	23387	NM_025164	39812204	AUAGGGAACUGCAUGGAUA
Plate 1	G03	L-004779-00	J-004779-10	SIK3	23387	NM_025164	39812204	GACAGUAAGAGUUCAAGUA
Plate 1	G03	L-004779-00	J-004779-11	SIK3	23387	NM_025164	39812204	CCACGCACCUCGUCACCAA
Plate 1	G04	L-003959-00	J-003959-14	SIK1	150094	NM_173354	48762713	ACGAUUAGAUUCAAGCAAU
Plate 1	G04	L-003959-00	J-003959-15	SIK1	150094	NM_173354	48762713	GGAGUACUGUCACGACCAU
Plate 1	G04	L-003959-00	J-003959-16	SIK1	150094	NM_173354	48762713	GAAAAUCUAUCGUGAGGUU
Plate 1	G04	L-003959-00	J-003959-17	SIK1	150094	NM_173354	48762713	GCUCGGACCUCAGUGGUUU
Plate 1	G05	L-004322-00	J-004322-19	SNRK	54861	NM_017719	31442407	GCUACAAAGUAUAACAUUC
Plate 1	G05	L-004322-00	J-004322-20	SNRK	54861	NM_017719	31442407	GGGAGCACCAAGUACAUUA
Plate 1	G05	L-004322-00	J-004322-21	SNRK	54861	NM_017719	31442407	GAAGUGAGAUGCAUGAAAC
Plate 1	G05	L-004322-00	J-004322-22	SNRK	54861	NM_017719	31442407	GCUCAGAUAGUUCAUGCUA
Plate 1	G06	L-005383-00	J-005383-07	STK33	65975	NM_030906	44890053	GAGCAUAGGCGUCGUAAUG
Plate 1	G06	L-005383-00	J-005383-08	STK33	65975	NM_030906	44890053	GCUGAUAGUGGCUUAGAUA
Plate 1	G06	L-005383-00	J-005383-09	STK33	65975	NM_030906	44890053	CGCAUCAGCUAUAGCAUAU
Plate 1	G06	L-005383-00	J-005383-10	STK33	65975	NM_030906	44890053	GAAGCAAAGUAGGAGUGAA
Plate 1	G07	L-004417-00	J-004417-09	DAPK1	1612	NM_004938	4826683	GAAUGGAGUUGGCGAUUUC
Plate 1	G07	L-004417-00	J-004417-10	DAPK1	1612	NM_004938	4826683	GUUUGUCGCUCCUGAGAUA
Plate 1	G07	L-004417-00	J-004417-11	DAPK1	1612	NM_004938	4826683	AUACGAAGCCAGAUUGUUU
Plate 1	G07	L-004417-00	J-004417-12	DAPK1	1612	NM_004938	4826683	AUACUACAGUUGCUCAUUA
Plate 1	G08	L-004947-00	J-004947-05	DAPK3	1613	NM_001348	4557510	CCACGCGUCUGAAGGAGUA
Plate 1	G08	L-004947-00	J-004947-06	DAPK3	1613	NM_001348	4557510	GAUCCCAAGCGGAGAAUGA
Plate 1	G08	L-004947-00	J-004947-07	DAPK3	1613	NM_001348	4557510	GGACGUGGAGGACCAUUAU
Plate 1	G08	L-004947-00	J-004947-08	DAPK3	1613	NM_001348	4557510	GAACGUGCGUGGUGAGGAC
Plate 1	G09	L-004418-00	J-004418-09	DAPK2	23604	NM_014326	71774012	UUCGGAAGCUUCUGGUUAA
Plate 1	G09	L-004418-00	J-004418-10	DAPK2	23604	NM_014326	71774012	GAGGAGAGCUCUUCGAUUU
Plate 1	G09	L-004418-00	J-004418-11	DAPK2	23604	NM_014326	71774012	UGGUCUGGCUCACGAAAUA
Plate 1	G09	L-004418-00	J-004418-12	DAPK2	23604	NM_014326	71774012	GGAAUUUGUUGCUCCAGAA
Plate 1	G10	L-004051-02	J-004051-06	STK17B	9262	NM_004226	217416412	AGAUUUGAUUGCCGAAGUA
Plate 1	G10	L-004051-02	J-004051-07	STK17B	9262	NM_004226	217416412	GCAUAUAUGUUGUUAACUC
Plate 1	G10	L-004051-02	J-004051-09	STK17B	9262	NM_004226	217416412	AAAUAGGGCAUGCGUGUGA
Plate 1	G10	L-004051-02	J-004051-18	STK17B	9262	NM_004226	217416412	CAAUAAACUAGACGUUGUA
Plate 1	G11	L-005377-00	J-005377-05	STK17A	9263	NM_004760	4758191	UUUAGAAGGUGUUCACUUU
Plate 1	G11	L-005377-00	J-005377-06	STK17A	9263	NM_004760	4758191	UAACAUAUGUCAUGCUUAC
Plate 1	G11	L-005377-00	J-005377-07	STK17A	9263	NM_004760	4758191	GAAUAUCACCUUUCUUAGG
Plate 1	G11	L-005377-00	J-005377-08	STK17A	9263	NM_004760	4758191	CAUAUACUCUAGGACAAUG
Plate 1	G12	L-005337-02	J-005337-05	DCLK3	85443	NM_033403	149589020	UUACGUAGCUCCCGAAAUU
Plate 1	G12	L-005337-02	J-005337-06	DCLK3	85443	NM_033403	149589020	CUACACAGCUCAUCAGGUU
Plate 1	G12	L-005337-02	J-005337-07	DCLK3	85443	NM_033403	149589020	CCGAGGAGCUUUCACUAGA
Plate 1	G12	L-005337-02	J-005337-17	DCLK3	85443	NM_033403	149589020	CGGGAAACCAAACCGUUGA
Plate 1	H01	L-003524-00	J-003524-07	PRKCD	5580	NM_212539	47157324	CCAUGUAUCCUGAGUGGAA
Plate 1	H01	L-003524-00	J-003524-08	PRKCD	5580	NM_212539	47157324	CCAAGGUGUUGAUGUCUGU
Plate 1	H01	L-003524-00	J-003524-09	PRKCD	5580	NM_212539	47157324	AAAGAACGCUUCAACAUCG
Plate 1	H01	L-003524-00	J-003524-10	PRKCD	5580	NM_212539	47157324	CCGCACCGCUUCAAGGUUC
Plate 1	H02	L-005017-00	J-005017-06	DCLK2	166614	NM_152619	22749266	GAGCUUGACCGUUGCAUAA
Plate 1	H02	L-005017-00	J-005017-07	DCLK2	166614	NM_152619	22749266	GUGCGGAUCCUUCUGAAUA
Plate 1	H02	L-005017-00	J-005017-08	DCLK2	166614	NM_152619	22749266	GGUCAAAGGUGGAGAUCUC
Plate 1	H02	L-005017-00	J-005017-09	DCLK2	166614	NM_152619	22749266	AAUCCAAACUGGUCUGUGA
Plate 1	H03	L-005014-00	J-005014-07	MAPKAPK3	7867	NM_004635	34335241	GUGCUUAAGCUCACCGAUU
Plate 1	H03	L-005014-00	J-005014-08	MAPKAPK3	7867	NM_004635	34335241	GAGAUAAUGCGGGAUAUUG
Plate 1	H03	L-005014-00	J-005014-09	MAPKAPK3	7867	NM_004635	34335241	CCUGCUAUACUCCCUAUUA
Plate 1	H03	L-005014-00	J-005014-10	MAPKAPK3	7867	NM_004635	34335241	GACCGACGACUACCAGUUG
Plate 1	H04	L-005015-00	J-005015-05	MAPKAPK5	8550	NM_003668	21237764	GAUAAAGUAGAUCGACUAA
Plate 1	H04	L-005015-00	J-005015-06	MAPKAPK5	8550	NM_003668	21237764	GGAAUUAGUGGUCCAGUUA
Plate 1	H04	L-005015-00	J-005015-07	MAPKAPK5	8550	NM_003668	21237764	GCGCAAAGAAGGCAUCAGA
Plate 1	H04	L-005015-00	J-005015-08	MAPKAPK5	8550	NM_003668	21237764	UGCAAACUCCUAAGAGAUA
Plate 1	H05	L-003516-00	J-003516-11	MAPKAPK2	9261	NM_032960	32481208	CGAAUGGGCCAGUAUGAAU
Plate 1	H05	L-003516-00	J-003516-12	MAPKAPK2	9261	NM_032960	32481208	GUUAUACACCGUACUAUGU
Plate 1	H05	L-003516-00	J-003516-13	MAPKAPK2	9261	NM_032960	32481208	GGCAUCAACGGCAAAGUUU
Plate 1	H05	L-003516-00	J-003516-14	MAPKAPK2	9261	NM_032960	32481208	CCACCAGCCACAACUCUUU
Plate 1	H06	L-004908-00	J-004908-06	MKNK2	2872	NM_017572	40018630	GAACCGUUACUGUGAAUGA
Plate 1	H06	L-004908-00	J-004908-07	MKNK2	2872	NM_017572	40018630	GAAGAAACCAGCCGAACUU
Plate 1	H06	L-004908-00	J-004908-08	MKNK2	2872	NM_017572	40018630	AGGCUAGCAUCUACGACAA
Plate 1	H06	L-004908-00	J-004908-09	MKNK2	2872	NM_017572	40018630	CCUUGGACUUUCUGCAUAA
Plate 1	H07	L-004879-00	J-004879-08	MKNK1	8569	NM_198973	39752688	CAAAGAGUAUGCCGUCAAA
Plate 1	H07	L-004879-00	J-004879-09	MKNK1	8569	NM_198973	39752688	GGGCACACAUCUCCAGUGA
Plate 1	H07	L-004879-00	J-004879-10	MKNK1	8569	NM_198973	39752688	GGAGUAGGGUGUUUCGAGA
Plate 1	H07	L-004879-00	J-004879-11	MKNK1	8569	NM_198973	39752688	GCAAGGAGGUUCCAUCUUA
Plate 1	H08	L-005351-00	J-005351-18	MYLK	4638	NM_053031	47132571	CUAAGACCAUUCGCGAUUU
Plate 1	H08	L-005351-00	J-005351-19	MYLK	4638	NM_053031	47132571	GCAAUGAUCUCAGGGCUCA
Plate 1	H08	L-005351-00	J-005351-20	MYLK	4638	NM_053031	47132571	GGGAACUGCUCUUUAAUUA
Plate 1	H08	L-005351-00	J-005351-21	MYLK	4638	NM_053031	47132571	GGGAUGACGAUGCCAAGUA
Plate 1	H09	L-005352-00	J-005352-07	MYLK2	85366	NM_033118	17136076	GAGAAAGCCAAACGCUGUA
Plate 1	H09	L-005352-00	J-005352-08	MYLK2	85366	NM_033118	17136076	CAACUGGUACUUUGAUGAA
Plate 1	H09	L-005352-00	J-005352-09	MYLK2	85366	NM_033118	17136076	CAACACCACCGGGCAUUUG
Plate 1	H09	L-005352-00	J-005352-10	MYLK2	85366	NM_033118	17136076	AGUCCCAGAUCUUGCUUAA
Plate 1	H10	L-005023-00	J-005023-06	PHKG1	5260	NM_006213	33589819	GCACAGGACUUCUAUGAGA
Plate 1	H10	L-005023-00	J-005023-07	PHKG1	5260	NM_006213	33589819	GCACUGGCGUCAUCAUGUA
Plate 1	H10	L-005023-00	J-005023-08	PHKG1	5260	NM_006213	33589819	CCAGAAAGAUCAUGCGAGC
Plate 1	H10	L-005023-00	J-005023-09	PHKG1	5260	NM_006213	33589819	GAAGGACACUUAUGAGACC
Plate 1	H11	L-004881-00	J-004881-13	PHKG2	5261	NM_000294	4505784	GAUCCGACUUUCAGAUUUC
Plate 1	H11	L-004881-00	J-004881-14	PHKG2	5261	NM_000294	4505784	CUACGAGUCUUCUAGCUUC
Plate 1	H11	L-004881-00	J-004881-15	PHKG2	5261	NM_000294	4505784	GGGAGACUCUGCUGCUAUA
Plate 1	H11	L-004881-00	J-004881-16	PHKG2	5261	NM_000294	4505784	CGAGAAGCUUCGAGAGUUG
Plate 1	H12	L-003923-00	J-003923-09	PIM1	5292	NM_002648	31543400	GAUGGGACCCGAGUGUAUA
Plate 1	H12	L-003923-00	J-003923-10	PIM1	5292	NM_002648	31543400	GAUAUGGUGUGUGGAGAUA
Plate 1	H12	L-003923-00	J-003923-11	PIM1	5292	NM_002648	31543400	UCGAGAGGCCCGACAGUUU
Plate 1	H12	L-003923-00	J-003923-12	PIM1	5292	NM_002648	31543400	GGGGAGAGCUGCCUAAUGG
Plate 2	A01	L-004197-00	J-004197-09	PRKD2	25865	NM_016457	48255892	GCUGAAGAGCUGAGCCGUA
Plate 2	A01	L-004197-00	J-004197-10	PRKD2	25865	NM_016457	48255892	CGACCAACAGAUACUAUAA
Plate 2	A01	L-004197-00	J-004197-11	PRKD2	25865	NM_016457	48255892	GGAAGAUGGGAGAGCGAUA
Plate 2	A01	L-004197-00	J-004197-12	PRKD2	25865	NM_016457	48255892	CAAUGGAGAUGUGCCGAUG
Plate 2	A02	L-005359-00	J-005359-05	PIM2	11040	NM_006875	42821111	AGACUGCUGUGCCCUAAUC
Plate 2	A02	L-005359-00	J-005359-06	PIM2	11040	NM_006875	42821111	GUGCCAAACUCAUUGAUUU
Plate 2	A02	L-005359-00	J-005359-07	PIM2	11040	NM_006875	42821111	GAACAUCCUGAUAGACCUA
Plate 2	A02	L-005359-00	J-005359-08	PIM2	11040	NM_006875	42821111	CAGGAUCUCUUUGACUAUA
Plate 2	A03	L-032287-00	J-032287-08	PIM3	415116	NM_001001852	52138581	GGCCGUCGCUGGAUCAGAU
Plate 2	A03	L-032287-00	J-032287-09	PIM3	415116	NM_001001852	52138581	GCAGGACCUCUUCGACUUU
Plate 2	A03	L-032287-00	J-032287-10	PIM3	415116	NM_001001852	52138581	GCGUGCUUCUCUACGAUAU
Plate 2	A03	L-032287-00	J-032287-11	PIM3	415116	NM_001001852	52138581	GGACGAAAAUCUGCUUGUG
Plate 2	A04	L-005028-00	J-005028-09	PRKD1	5587	NM_002742	4506074	CGGCAAAUGUAGUGUAUUA
Plate 2	A04	L-005028-00	J-005028-10	PRKD1	5587	NM_002742	4506074	GAACCAACUUGCACAGAGA
Plate 2	A04	L-005028-00	J-005028-11	PRKD1	5587	NM_002742	4506074	GGUCUGAAUUACCAUAAGA
Plate 2	A04	L-005028-00	J-005028-12	PRKD1	5587	NM_002742	4506074	GGAGAUAGCCAUCCAGCAU
Plate 2	A05	L-005029-00	J-005029-07	PRKD3	23683	NM_005813	48255886	GAACGAGUCUUUGUAGUAA
Plate 2	A05	L-005029-00	J-005029-08	PRKD3	23683	NM_005813	48255886	GGAUGUGGCUAUUAAAGUA
Plate 2	A05	L-005029-00	J-005029-09	PRKD3	23683	NM_005813	48255886	GCAUACAGUUUCAUUUCUA
Plate 2	A05	L-005029-00	J-005029-10	PRKD3	23683	NM_005813	48255886	GCUGGGAAAUACAUGCAUA
Plate 2	A06	L-003256-00	J-003256-17	CHEK2	11200	NM_145862	54112405	GUAAGAAAGUAGCCAUAAA
Plate 2	A06	L-003256-00	J-003256-18	CHEK2	11200	NM_145862	54112405	GCAUAGGACUCAAGUGUCA
Plate 2	A06	L-003256-00	J-003256-19	CHEK2	11200	NM_145862	54112405	GUUGUGAACUCCGUGGUUU
Plate 2	A06	L-003256-00	J-003256-20	CHEK2	11200	NM_145862	54112405	CUCAGGAACUCUAUUCUAU
Plate 2	A07	L-005379-00	J-005379-06	TSSK2	23617	NM_053006	34222349	GCAAGGGUUCCUACGCAAA
Plate 2	A07	L-005379-00	J-005379-07	TSSK2	23617	NM_053006	34222349	GAAGAAGGGUUACAUCGUA
Plate 2	A07	L-005379-00	J-005379-08	TSSK2	23617	NM_053006	34222349	GGACGGAUCUACAUCAUCA
Plate 2	A07	L-005379-00	J-005379-09	TSSK2	23617	NM_053006	34222349	GCAAGCACCUAGCAUGACA
Plate 2	A08	L-004050-00	J-004050-09	TSSK3	81629	NM_052841	61744443	GAAGUUAGUUGGCAUCCAU
Plate 2	A08	L-004050-00	J-004050-10	TSSK3	81629	NM_052841	61744443	GGAGUCUGCCGACGGGAAA
Plate 2	A08	L-004050-00	J-004050-11	TSSK3	81629	NM_052841	61744443	GAUAUGAUCCUCCGGCCUU
Plate 2	A08	L-004050-00	J-004050-12	TSSK3	81629	NM_052841	61744443	GGGAGGGCCAGAAGAGUUU
Plate 2	A09	L-005038-00	J-005038-10	TSSK1B	83942	NM_032028	21314743	CCAGCAAGCCGUCGACUAU
Plate 2	A09	L-005038-00	J-005038-11	TSSK1B	83942	NM_032028	21314743	GGAUGACAGUGGUCGAAUG
Plate 2	A09	L-005038-00	J-005038-12	TSSK1B	83942	NM_032028	21314743	GGACGAAGCUCGCAAGAAG
Plate 2	A09	L-005038-00	J-005038-13	TSSK1B	83942	NM_032028	21314743	GAAGUUCAAUGUGGCGAUC
Plate 2	A10	L-005310-00	J-005310-09	TSSK4	283629	NM_174944	42734400	ACACAAAGCAGAAGGUUAU
Plate 2	A10	L-005310-00	J-005310-10	TSSK4	283629	NM_174944	42734400	GCUCCUAUGGGUCGGUAUA
Plate 2	A10	L-005310-00	J-005310-11	TSSK4	283629	NM_174944	42734400	GGAUGAAUAUGGUUAUGAG
Plate 2	A10	L-005310-00	J-005310-12	TSSK4	283629	NM_174944	42734400	CUAAACAGCACCAAUCCUU
Plate 2	A11	L-003957-00	J-003957-13	CSNK1A1	1452	NM_001892	68303571	GCGAUGUACUUAAACUAUU
Plate 2	A11	L-003957-00	J-003957-14	CSNK1A1	1452	NM_001892	68303571	GGAAUCAUUAGGAUAUGUU
Plate 2	A11	L-003957-00	J-003957-15	CSNK1A1	1452	NM_001892	68303571	AGAGUAACAUGAAAGGUUU
Plate 2	A11	L-003957-00	J-003957-16	CSNK1A1	1452	NM_001892	68303571	GGCUAAAGGCUGCAACAAA
Plate 2	A12	L-003478-01	J-003478-17	CSNK1D	1453	NM_001893	20544143	ACGAAAGGAUUAGCGAGAA
Plate 2	A12	L-003478-01	J-003478-18	CSNK1D	1453	NM_001893	20544143	CGACCUCACAGGCCGACAA
Plate 2	A12	L-003478-01	J-003478-19	CSNK1D	1453	NM_001893	20544143	GCCAAGAAGUACCGGGAUG
Plate 2	A12	L-003478-01	J-003478-20	CSNK1D	1453	NM_001893	20544143	AGGCUACCCUUCCGAAUUU
Plate 2	B01	L-003788-00	J-003788-08	TBK1	29110	NM_013254	19743810	AGAAGGCACUCAUCCGAAA
Plate 2	B01	L-003788-00	J-003788-09	TBK1	29110	NM_013254	19743810	GAACGUAGAUUAGCUUAUA
Plate 2	B01	L-003788-00	J-003788-10	TBK1	29110	NM_013254	19743810	UGACAGCUCAUAAGAUUUA
Plate 2	B01	L-003788-00	J-003788-11	TBK1	29110	NM_013254	19743810	GGAUAUCGACAGCAGAUUA
Plate 2	B02	L-004678-00	J-004678-05	CSNK1G2	1455	NM_001319	21314777	UCGAGAAGCCCGACUAUGA
Plate 2	B02	L-004678-00	J-004678-06	CSNK1G2	1455	NM_001319	21314777	UCAAAUUGGAGCCGAUCAA
Plate 2	B02	L-004678-00	J-004678-07	CSNK1G2	1455	NM_001319	21314777	CCACGUACCUGCGCUAUGU
Plate 2	B02	L-004678-00	J-004678-08	CSNK1G2	1455	NM_001319	21314777	GACCGGACCUUCACGCUCA
Plate 2	B03	L-004679-00	J-004679-08	CSNK1G3	1456	NM_001031812	73532779	CAAUAGAAGUGUUAUGUGA
Plate 2	B03	L-004679-00	J-004679-09	CSNK1G3	1456	NM_001031812	73532779	GAGAUAAGAUGCAACAAUC
Plate 2	B03	L-004679-00	J-004679-10	CSNK1G3	1456	NM_001031812	73532779	GGACACAACACUCGAGGAA
Plate 2	B03	L-004679-00	J-004679-11	CSNK1G3	1456	NM_001031812	73532779	GCUGGGACCUAGUUUGGAA
Plate 2	B04	L-004666-00	J-004666-09	CSNK1G1	53944	NM_022048	71773691	ACUCAAGGCUGACACAUUA
Plate 2	B04	L-004666-00	J-004666-10	CSNK1G1	53944	NM_022048	71773691	GACCGAACAUUUACUUUGA
Plate 2	B04	L-004666-00	J-004666-11	CSNK1G1	53944	NM_022048	71773691	CAACCUACCUUCGAUAUGU
Plate 2	B04	L-004666-00	J-004666-12	CSNK1G1	53944	NM_022048	71773691	GGAGAGCUCAGAUUAGGUA
Plate 2	B05	L-004680-00	J-004680-06	TTBK1	84630	NM_032538	58761547	GAACAGGUAGGGAUGAUCA
Plate 2	B05	L-004680-00	J-004680-07	TTBK1	84630	NM_032538	58761547	GGCAGGAACGAGAAGUUUA
Plate 2	B05	L-004680-00	J-004680-08	TTBK1	84630	NM_032538	58761547	GAAUGAGGCCUUUGACUGG
Plate 2	B05	L-004680-00	J-004680-09	TTBK1	84630	NM_032538	58761547	CGUCAUGUCUUCCGGUGGA
Plate 2	B06	L-004682-00	J-004682-05	TTBK2	146057	NM_173500	28466990	GACCAUGUUUGUAGAUUUA
Plate 2	B06	L-004682-00	J-004682-06	TTBK2	146057	NM_173500	28466990	UGGCUUGGCUCGACAAUUU
Plate 2	B06	L-004682-00	J-004682-07	TTBK2	146057	NM_173500	28466990	GGGCAGCAUUGUAUUGAGA
Plate 2	B06	L-004682-00	J-004682-08	TTBK2	146057	NM_173500	28466990	GACCAUAUCUCUUCUUUGG
Plate 2	B07	L-004684-00	J-004684-07	VRK2	7444	NM_006296	71164883	GCAAUUAGGUAUCCGAAUG
Plate 2	B07	L-004684-00	J-004684-08	VRK2	7444	NM_006296	71164883	CACAAUAGGUUAAUCGAAA
Plate 2	B07	L-004684-00	J-004684-09	VRK2	7444	NM_006296	71164883	GGAAUAGAUUUACAGAAGA
Plate 2	B07	L-004684-00	J-004684-10	VRK2	7444	NM_006296	71164883	CCAGAAUGGUACCUUUAAA
Plate 2	B08	L-003236-00	J-003236-11	CDK2	1017	NM_052827	16936529	GAGCUUAACCAUCCUAAUA
Plate 2	B08	L-003236-00	J-003236-12	CDK2	1017	NM_052827	16936529	GAAACAAGUUGACGGGAGA
Plate 2	B08	L-003236-00	J-003236-13	CDK2	1017	NM_052827	16936529	GGAGUUACUUCUAUGCCUG
Plate 2	B08	L-003236-00	J-003236-14	CDK2	1017	NM_052827	16936529	GGGCCUAGCUUUCUGCCAU
Plate 2	B09	L-003237-00	J-003237-09	CDK3	1018	NM_001258	4557438	GCAGAGAUGGUGACUCGAA
Plate 2	B09	L-003237-00	J-003237-10	CDK3	1018	NM_001258	4557438	GAGCAUUGGUUGCAUCUUU
Plate 2	B09	L-003237-00	J-003237-11	CDK3	1018	NM_001258	4557438	GAAGCUCUAUCUGGUGUUU
Plate 2	B09	L-003237-00	J-003237-12	CDK3	1018	NM_001258	4557438	GAAGAUCAGACUGGAUUUG
Plate 2	B10	L-003238-00	J-003238-12	CDK4	1019	NM_000075	16936531	CAAGGUAACCCUGGUGUUU
Plate 2	B10	L-003238-00	J-003238-13	CDK4	1019	NM_000075	16936531	GAGCUCUGCAGCACUCUUA
Plate 2	B10	L-003238-00	J-003238-14	CDK4	1019	NM_000075	16936531	CAGCACAGUUCGUGAGGUG
Plate 2	B10	L-003238-00	J-003238-15	CDK4	1019	NM_000075	16936531	GCACUUACACCCGUGGUUG
Plate 2	B11	L-003240-00	J-003240-10	CDK6	1021	NM_001259	45827787	GCAAAGACCUACUUCUGAA
Plate 2	B11	L-003240-00	J-003240-11	CDK6	1021	NM_001259	45827787	UAACAGAUAUCGAUGAACU
Plate 2	B11	L-003240-00	J-003240-12	CDK6	1021	NM_001259	45827787	GAUAUGAUGUUUCAGCUUC
Plate 2	B11	L-003240-00	J-003240-13	CDK6	1021	NM_001259	45827787	GCACUAAUCAGCACACAUA
Plate 2	B12	L-003239-00	J-003239-09	CDK5	1020	NM_004935	38454327	UAUAAGCCCUAUCCGAUGU
Plate 2	B12	L-003239-00	J-003239-10	CDK5	1020	NM_004935	38454327	CCGGGAGACUCAUGAGAUC
Plate 2	B12	L-003239-00	J-003239-11	CDK5	1020	NM_004935	38454327	GGGCUGGGAUUCUGUCAUA
Plate 2	B12	L-003239-00	J-003239-12	CDK5	1020	NM_004935	38454327	GGAUUCCCGUCCGCUGUUA
Plate 2	C01	L-003475-00	J-003475-11	CSNK2A1	1457	NM_177560	47419903	GCAUUUAGGUGGAGACUUC
Plate 2	C01	L-003475-00	J-003475-12	CSNK2A1	1457	NM_177560	47419903	GGAAGUGUGUCUUAGUUAC
Plate 2	C01	L-003475-00	J-003475-13	CSNK2A1	1457	NM_177560	47419903	GCUGGUCGCUUACAUCACU
Plate 2	C01	L-003475-00	J-003475-14	CSNK2A1	1457	NM_177560	47419903	AACAUUGUCUGUACAGGUU
Plate 2	C02	L-003241-00	J-003241-09	CDK7	1022	NM_001799	16950659	CAUACAAGGCUUAUUCUUA
Plate 2	C02	L-003241-00	J-003241-10	CDK7	1022	NM_001799	16950659	AAACUGAUCUAGAGGUUAU
Plate 2	C02	L-003241-00	J-003241-11	CDK7	1022	NM_001799	16950659	CAACAUUGGAUCCUACAUA
Plate 2	C02	L-003241-00	J-003241-12	CDK7	1022	NM_001799	16950659	GAUGACUCUUCAAGGAUUA
Plate 2	C03	L-003243-00	J-003243-09	CDK9	1025	NM_001261	17017983	GGCCAAACGUGGACAACUA
Plate 2	C03	L-003243-00	J-003243-10	CDK9	1025	NM_001261	17017983	GUAUAUACCUGGUGUUCGA
Plate 2	C03	L-003243-00	J-003243-11	CDK9	1025	NM_001261	17017983	GGACAUGAAGGCUGCUAAU
Plate 2	C03	L-003243-00	J-003243-12	CDK9	1025	NM_001261	17017983	UAUAACCGCUGCAAGGGUA
Plate 2	C04	L-004323-00	J-004323-06	CDKL1	8814	NM_004196	37596296	CGAAACAUUCCGUGAUUAA
Plate 2	C04	L-004323-00	J-004323-07	CDKL1	8814	NM_004196	37596296	GCAAGUGUUUAGCACGAAU
Plate 2	C04	L-004323-00	J-004323-08	CDKL1	8814	NM_004196	37596296	GGACCGAGUGACUACUAUA
Plate 2	C04	L-004323-00	J-004323-09	CDKL1	8814	NM_004196	37596296	UAAAGGAGCUAGGAGACAU
Plate 2	C05	L-004798-00	J-004798-05	CDKL3	51265	NM_016508	17017984	UGUAAUGGCUUGAAAGAAA
Plate 2	C05	L-004798-00	J-004798-06	CDKL3	51265	NM_016508	17017984	CAUCCUAUGUCUCCAGAUA
Plate 2	C05	L-004798-00	J-004798-07	CDKL3	51265	NM_016508	17017984	UAAGAAUACUGGGCAGAUA
Plate 2	C05	L-004798-00	J-004798-08	CDKL3	51265	NM_016508	17017984	GUCAUGGACUAGAGAGUAA
Plate 2	C06	L-022660-00	J-022660-05	CDKL4	344387	NM_001009565	57222268	GCUCUUAAUUUCUGUCAUA
Plate 2	C06	L-022660-00	J-022660-06	CDKL4	344387	NM_001009565	57222268	GACAAGUAGUAGCUGUUAA
Plate 2	C06	L-022660-00	J-022660-07	CDKL4	344387	NM_001009565	57222268	AGAGAAAUACGUAUGUUGA
Plate 2	C06	L-022660-00	J-022660-08	CDKL4	344387	NM_001009565	57222268	UCAAGAGGCCCAAAUUAAA
Plate 2	C07	L-004752-00	J-004752-05	CSNK2A2	1459	NM_001896	38708325	GAGUUUGGGCUGUAUGUUA
Plate 2	C07	L-004752-00	J-004752-06	CSNK2A2	1459	NM_001896	38708325	GGGACAACAUUCACGGAAA
Plate 2	C07	L-004752-00	J-004752-07	CSNK2A2	1459	NM_001896	38708325	GAUAGAUCACCAACAGAAA
Plate 2	C07	L-004752-00	J-004752-08	CSNK2A2	1459	NM_001896	38708325	UUAAGCAACUCUACCAGAU
Plate 2	C08	L-004800-00	J-004800-05	CLK1	1195	NM_001024646	67551262	CAUGAAAGCCGGUAUCAGA
Plate 2	C08	L-004800-00	J-004800-06	CLK1	1195	NM_001024646	67551262	GACGCUACAUUGAUGAGUA
Plate 2	C08	L-004800-00	J-004800-07	CLK1	1195	NM_001024646	67551262	GAGAAAGAUUAUCAUAGUC
Plate 2	C08	L-004800-00	J-004800-08	CLK1	1195	NM_001024646	67551262	GCAAAUACAAUCACUCUAA
Plate 2	C09	L-004801-00	J-004801-09	CLK2	1196	NM_001291	47717132	GCUACAGACGCAACGAUUA
Plate 2	C09	L-004801-00	J-004801-10	CLK2	1196	NM_001291	47717132	GGAGAUGCCUACUAUGACA
Plate 2	C09	L-004801-00	J-004801-11	CLK2	1196	NM_001291	47717132	AAGCAUAAGCGACGAAGAA
Plate 2	C09	L-004801-00	J-004801-12	CLK2	1196	NM_001291	47717132	CAGACUAUCGGCAUUCCUA
Plate 2	C10	L-004802-00	J-004802-06	CLK3	1198	NM_001292	4557478	GAGCGGAGCCCAUCCUUUG
Plate 2	C10	L-004802-00	J-004802-07	CLK3	1198	NM_001292	4557478	GAACCAGACCCGUACCUGA
Plate 2	C10	L-004802-00	J-004802-08	CLK3	1198	NM_001292	4557478	AGAGGGAAGUCUCAGGUUG
Plate 2	C10	L-004802-00	J-004802-09	CLK3	1198	NM_001292	4557478	CUAUGGACCUUCACGUUCU
Plate 2	C11	L-004803-00	J-004803-05	CLK4	57396	NM_020666	47717135	GGAGAUACGUUGACGAAUA
Plate 2	C11	L-004803-00	J-004803-06	CLK4	57396	NM_020666	47717135	GCAAACCGUUGAAGGAAUU
Plate 2	C11	L-004803-00	J-004803-07	CLK4	57396	NM_020666	47717135	CGAAUCCACUGCAGUAAAU
Plate 2	C11	L-004803-00	J-004803-08	CLK4	57396	NM_020666	47717135	GUAAAGAGCACCUGGCAAU
Plate 2	C12	L-004805-00	J-004805-05	DYRK1A	1859	NM_130438	18765755	GGGAAUGCCUUAUGACCUU
Plate 2	C12	L-004805-00	J-004805-06	DYRK1A	1859	NM_130438	18765755	AAAAGUGGAUGGAUCGUUA
Plate 2	C12	L-004805-00	J-004805-07	DYRK1A	1859	NM_130438	18765755	UAAGGAUGCUUGAUUAUGA
Plate 2	C12	L-004805-00	J-004805-08	DYRK1A	1859	NM_130438	18765755	GAAUUCAACCUUAUUAUGC
Plate 2	D01	L-003010-00	J-003010-10	GSK3B	2932	NM_002093	21361339	GAUCAUUUGGUGUGGUAUA
Plate 2	D01	L-003010-00	J-003010-11	GSK3B	2932	NM_002093	21361339	GCUAGAUCACUGUAACAUA
Plate 2	D01	L-003010-00	J-003010-12	GSK3B	2932	NM_002093	21361339	GUUCCGAAGUUUAGCCUAU
Plate 2	D01	L-003010-00	J-003010-13	GSK3B	2932	NM_002093	21361339	GCACCAGAGUUGAUCUUUG
Plate 2	D02	L-004806-00	J-004806-06	DYRK1B	9149	NM_006483	5921998	GAGAUGAAGUACUAUAUAG
Plate 2	D02	L-004806-00	J-004806-07	DYRK1B	9149	NM_006483	5921998	CGAAAGAACUCAGGAAGGA
Plate 2	D02	L-004806-00	J-004806-08	DYRK1B	9149	NM_006483	5921998	GGUGAAAGCCUAUGAUCAU
Plate 2	D02	L-004806-00	J-004806-09	DYRK1B	9149	NM_006483	5921998	GGACCUACCGCUACAGCAA
Plate 2	D03	L-004731-00	J-004731-05	DYRK3	8444	NM_003582	51702239	GGAAUAGCCAAUAAGCUUA
Plate 2	D03	L-004731-00	J-004731-06	DYRK3	8444	NM_003582	51702239	GAUAUGAGGUGCUGAAAAU
Plate 2	D03	L-004731-00	J-004731-07	DYRK3	8444	NM_003582	51702239	GUAUGAACGUUAUCCACAU
Plate 2	D03	L-004731-00	J-004731-08	DYRK3	8444	NM_003582	51702239	GAAGCGCUUUCAUCGUCAA
Plate 2	D04	L-004730-00	J-004730-09	DYRK2	8445	NM_003583	5922002	CAAAUGGGCUUACAACAGU
Plate 2	D04	L-004730-00	J-004730-10	DYRK2	8445	NM_003583	5922002	UCACGUGGCUUACAGGUAU
Plate 2	D04	L-004730-00	J-004730-11	DYRK2	8445	NM_003583	5922002	GGUGCUAUCACAUCUAUAU
Plate 2	D04	L-004730-00	J-004730-12	DYRK2	8445	NM_003583	5922002	GGCCUACGAUCACAAAGUC
Plate 2	D05	L-004732-00	J-004732-06	DYRK4	8798	NM_003845	28827773	GGGCCAAGCCUCUGUUAAA
Plate 2	D05	L-004732-00	J-004732-07	DYRK4	8798	NM_003845	28827773	UGUCAUCACUCGAGCAGAA
Plate 2	D05	L-004732-00	J-004732-08	DYRK4	8798	NM_003845	28827773	ACAAUGUGGUGCAUAUGAA
Plate 2	D05	L-004732-00	J-004732-09	DYRK4	8798	NM_003845	28827773	CAAGGAAGGACAAGGUUCA
Plate 2	D06	L-004810-00	J-004810-09	HIPK3	10114	NM_005734	29469068	GAUCGGAUGUGUUCAUUAA
Plate 2	D06	L-004810-00	J-004810-10	HIPK3	10114	NM_005734	29469068	GAACAGAGGUAUUUUGGUA
Plate 2	D06	L-004810-00	J-004810-11	HIPK3	10114	NM_005734	29469068	CGAAUAGUAUGUCAGAUGA
Plate 2	D06	L-004810-00	J-004810-12	HIPK3	10114	NM_005734	29469068	GUGAGGAGUUGGAUAAUCA
Plate 2	D07	L-003266-00	J-003266-10	HIPK2	28996	NM_022740	46852175	GAGAAUCACUCCAAUCGAA
Plate 2	D07	L-003266-00	J-003266-11	HIPK2	28996	NM_022740	46852175	CCACAGCACACACGUCAAA
Plate 2	D07	L-003266-00	J-003266-12	HIPK2	28996	NM_022740	46852175	GGACAAAGACAACUAGGUU
Plate 2	D07	L-003266-00	J-003266-13	HIPK2	28996	NM_022740	46852175	CUGGCGGACUGGAGAAAUA
Plate 2	D08	L-004808-00	J-004808-09	HIPK4	147746	NM_144685	34222353	AGUAUAUGCUCAAGUCGUU
Plate 2	D08	L-004808-00	J-004808-10	HIPK4	147746	NM_144685	34222353	AGACGAAGGUGCGCCCAUU
Plate 2	D08	L-004808-00	J-004808-11	HIPK4	147746	NM_144685	34222353	AGAAGGAGGCUGCGGGUAU
Plate 2	D08	L-004808-00	J-004808-12	HIPK4	147746	NM_144685	34222353	GCAACAACGAGUACGACCA
Plate 2	D09	L-004809-00	J-004809-09	HIPK1	204851	NM_152696	38201637	GGACUGAAGCCAAGGUCUA
Plate 2	D09	L-004809-00	J-004809-10	HIPK1	204851	NM_152696	38201637	GAUAAUGCUGUACCGAUUG
Plate 2	D09	L-004809-00	J-004809-11	HIPK1	204851	NM_152696	38201637	GCGGUGCCCUUUACUCUGA
Plate 2	D09	L-004809-00	J-004809-12	HIPK1	204851	NM_152696	38201637	GCGGAGGGUUCACAUGUAU
Plate 2	D10	L-004074-00	J-004074-11	PRPF4B	8899	NM_176800	28872758	GGAAAUAGGUCUAGUACUA
Plate 2	D10	L-004074-00	J-004074-12	PRPF4B	8899	NM_176800	28872758	GAACUUACGAGAGGUGUUA
Plate 2	D10	L-004074-00	J-004074-13	PRPF4B	8899	NM_176800	28872758	GAAGUAAGUCUCAAGAUCA
Plate 2	D10	L-004074-00	J-004074-14	PRPF4B	8899	NM_176800	28872758	GGCAAGGUGUAUUCAGUAA
Plate 2	D11	L-003009-00	J-003009-09	GSK3A	2931	NM_019884	49574531	UCACAAGCUUUAACUGAGA
Plate 2	D11	L-003009-00	J-003009-10	GSK3A	2931	NM_019884	49574531	GAAGGUGACCACAGUCGUA
Plate 2	D11	L-003009-00	J-003009-11	GSK3A	2931	NM_019884	49574531	GAGUUCAAGUUCCCUCAGA
Plate 2	D11	L-003009-00	J-003009-12	GSK3A	2931	NM_019884	49574531	CUGGACCACUGCAAUAUUG
Plate 2	D12	L-003555-00	J-003555-11	MAPK1	5594	NM_138957	75709179	UCGAGUAGCUAUCAAGAAA
Plate 2	D12	L-003555-00	J-003555-12	MAPK1	5594	NM_138957	75709179	CACCAACCAUCGAGCAAAU
Plate 2	D12	L-003555-00	J-003555-13	MAPK1	5594	NM_138957	75709179	GGUGUGCUCUGCUUAUGAU
Plate 2	D12	L-003555-00	J-003555-14	MAPK1	5594	NM_138957	75709179	ACACCAACCUCUCGUACAU
Plate 2	E01	L-004101-00	J-004101-06	BUB1B	701	NM_001211	59814246	CAAUACAGCUUCACUGAUA
Plate 2	E01	L-004101-00	J-004101-07	BUB1B	701	NM_001211	59814246	GCAAUGAGCCUUUGGAUAU
Plate 2	E01	L-004101-00	J-004101-08	BUB1B	701	NM_001211	59814246	GAAACGGGCAUUUGAAUAU
Plate 2	E01	L-004101-00	J-004101-09	BUB1B	701	NM_001211	59814246	GAUGGUGAAUUGUGGAAUA
Plate 2	E02	L-003593-00	J-003593-08	MAPK4	5596	NM_002747	6715608	GGACCUGCCGGACAAUAAA
Plate 2	E02	L-003593-00	J-003593-09	MAPK4	5596	NM_002747	6715608	GGUGAGCUGUUCAAGUUCA
Plate 2	E02	L-003593-00	J-003593-10	MAPK4	5596	NM_002747	6715608	UAACAAAGUGGUACCGUUC
Plate 2	E02	L-003593-00	J-003593-11	MAPK4	5596	NM_002747	6715608	CAGUGAAGCCAUCGACUUU
Plate 2	E03	L-003594-00	J-003594-11	MAPK6	5597	NM_002748	16306569	AGAGUGAAGUUAACCAUUA
Plate 2	E03	L-003594-00	J-003594-12	MAPK6	5597	NM_002748	16306569	CUAGGUAUAUGGACUUAAA
Plate 2	E03	L-003594-00	J-003594-13	MAPK6	5597	NM_002748	16306569	GGUCACCACUUAAGUCAAU
Plate 2	E03	L-003594-00	J-003594-14	MAPK6	5597	NM_002748	16306569	GAGUGUAGCCAUACUUGUA
Plate 2	E04	L-004807-00	J-004807-06	MAPK15	225689	NM_139021	20502985	GUAGUGGACCCUCGCAUUG
Plate 2	E04	L-004807-00	J-004807-07	MAPK15	225689	NM_139021	20502985	GACCAGAAGCCGUCCAAUG
Plate 2	E04	L-004807-00	J-004807-08	MAPK15	225689	NM_139021	20502985	GGAGAUACCUACUCAGGCG
Plate 2	E04	L-004807-00	J-004807-09	MAPK15	225689	NM_139021	20502985	GAACGACAGGGACAUUUAC
Plate 2	E05	L-003514-00	J-003514-17	MAPK8	5599	NM_139049	20986522	GCCCAGUAAUAUAGUAGUA
Plate 2	E05	L-003514-00	J-003514-18	MAPK8	5599	NM_139049	20986522	GGCAUGGGCUACAAGGAAA
Plate 2	E05	L-003514-00	J-003514-19	MAPK8	5599	NM_139049	20986522	GAAUAGUAUGCGCAGCUUA
Plate 2	E05	L-003514-00	J-003514-20	MAPK8	5599	NM_139049	20986522	GAUGACGCCUUAUGUAGUG
Plate 2	E06	L-003505-00	J-003505-18	MAPK9	5601	NM_002752	21237735	GAUUGUUUGUGCUGCAUUU
Plate 2	E06	L-003505-00	J-003505-19	MAPK9	5601	NM_002752	21237735	GGCUGUCGAUGAUAGGUUA
Plate 2	E06	L-003505-00	J-003505-20	MAPK9	5601	NM_002752	21237735	AGCCAACUGUGAGGAAUUA
Plate 2	E06	L-003505-00	J-003505-21	MAPK9	5601	NM_002752	21237735	UCGUGAACUUGUCCUCUUA
Plate 2	E07	L-004324-00	J-004324-05	MAPK10	5602	NM_138981	20986507	CAUAUGUGGUGACACGUUA
Plate 2	E07	L-004324-00	J-004324-06	MAPK10	5602	NM_138981	20986507	GGACGACGCCUUACAGCAU
Plate 2	E07	L-004324-00	J-004324-07	MAPK10	5602	NM_138981	20986507	GGAAUUAGACCAUGAGCGA
Plate 2	E07	L-004324-00	J-004324-08	MAPK10	5602	NM_138981	20986507	GGAAAGAACUUAUCUACAA
Plate 2	E08	L-004763-00	J-004763-07	NLK	51701	NM_016231	42734431	GGUGUUGUCUGGUCAGUAA
Plate 2	E08	L-004763-00	J-004763-08	NLK	51701	NM_016231	42734431	GAAAGAGAGUAGCGCUCAA
Plate 2	E08	L-004763-00	J-004763-09	NLK	51701	NM_016231	42734431	CUACUAGGACGAAGAAUAU
Plate 2	E08	L-004763-00	J-004763-10	NLK	51701	NM_016231	42734431	GCAGGAUGUUGGUCUUUGA
Plate 2	E09	L-003512-00	J-003512-20	MAPK14	1432	NM_139013	20986513	GGAAUUCAAUGAUGUGUAU
Plate 2	E09	L-003512-00	J-003512-21	MAPK14	1432	NM_139013	20986513	UCUCCGAGGUCUAAAGUAU
Plate 2	E09	L-003512-00	J-003512-22	MAPK14	1432	NM_139013	20986513	GUAAUCUAGCUGUGAAUGA
Plate 2	E09	L-003512-00	J-003512-23	MAPK14	1432	NM_139013	20986513	GUCCAUCAUUCAUGCGAAA
Plate 2	E10	L-003972-00	J-003972-11	MAPK11	5600	NM_138993	47519715	GCCCUGAGGUUCUGGCAAA
Plate 2	E10	L-003972-00	J-003972-12	MAPK11	5600	NM_138993	47519715	CGACGAGCACGUUCAAUUC
Plate 2	E10	L-003972-00	J-003972-13	MAPK11	5600	NM_138993	47519715	CCAUAGACCUCCUUGGAAG
Plate 2	E10	L-003972-00	J-003972-14	MAPK11	5600	NM_138993	47519715	GCGCCGACCUGAACAACAU
Plate 2	E11	L-003591-00	J-003591-08	MAPK13	5603	NM_002754	20986527	GCUCAAAGGCCUUAAGUAC
Plate 2	E11	L-003591-00	J-003591-09	MAPK13	5603	NM_002754	20986527	GGAGUGGCAUGAAGCUGUA
Plate 2	E11	L-003591-00	J-003591-10	MAPK13	5603	NM_002754	20986527	GGAUUUCACUCAGCUGUUC
Plate 2	E11	L-003591-00	J-003591-11	MAPK13	5603	NM_002754	20986527	GCCGUUUGAUGAUUCCUUA
Plate 2	E12	L-003590-00	J-003590-07	MAPK12	6300	NM_002969	48255969	GAAGCGUGUUACUUACAAA
Plate 2	E12	L-003590-00	J-003590-08	MAPK12	6300	NM_002969	48255969	GCGCUAAGGUGGCCAUCAA
Plate 2	E12	L-003590-00	J-003590-09	MAPK12	6300	NM_002969	48255969	GCAAGACGCUGUUCAAGGG
Plate 2	E12	L-003590-00	J-003590-10	MAPK12	6300	NM_002969	48255969	GGAGACGCCUCUGUGAAGA
Plate 2	F01	L-003592-00	J-003592-07	MAPK3	5595	NM_002746	38257140	GACCGGAUGUUAACCUUUA
Plate 2	F01	L-003592-00	J-003592-08	MAPK3	5595	NM_002746	38257140	CCUGCGACCUUAAGAUUUG
Plate 2	F01	L-003592-00	J-003592-09	MAPK3	5595	NM_002746	38257140	CCAAUAAACGGAUCACAGU
Plate 2	F01	L-003592-00	J-003592-10	MAPK3	5595	NM_002746	38257140	AGACUGACCUGUACAAGUU
Plate 2	F02	L-004813-00	J-004813-09	MAK	4117	NM_005906	31652253	CAAGUGAGGUCGAUGAAAU
Plate 2	F02	L-004813-00	J-004813-10	MAK	4117	NM_005906	31652253	GGACGUACUUAUAAUCCUA
Plate 2	F02	L-004813-00	J-004813-11	MAK	4117	NM_005906	31652253	UCAAGUUGGUCAGGUAUUA
Plate 2	F02	L-004813-00	J-004813-12	MAK	4117	NM_005906	31652253	UGACCGAAAUGUUGAAUUG
Plate 2	F03	L-004838-00	J-004838-13	MOK	5891	NM_014226	7657497	GCACUAAUAUGUGAACUUA
Plate 2	F03	L-004838-00	J-004838-14	MOK	5891	NM_014226	7657497	CACCGGAACCACUCAGUAA
Plate 2	F03	L-004838-00	J-004838-15	MOK	5891	NM_014226	7657497	UCAGGAAUACCUCUACUAA
Plate 2	F03	L-004838-00	J-004838-16	MOK	5891	NM_014226	7657497	CGAGAGCUAUGAAUUUUGA
Plate 2	F04	L-004811-00	J-004811-06	ICK	22858	NM_014920	27477120	GGGAGCUGAUCGCUAUUAA
Plate 2	F04	L-004811-00	J-004811-07	ICK	22858	NM_014920	27477120	UACAAGGACUCGCAUUUAU
Plate 2	F04	L-004811-00	J-004811-08	ICK	22858	NM_014920	27477120	CCUAAUCCAUGGUCUAGUU
Plate 2	F04	L-004811-00	J-004811-09	ICK	22858	NM_014920	27477120	GCACUUCGAUAUCCUUACU
Plate 2	F05	L-003982-00	J-003982-08	SRPK1	6732	NM_003137	47419935	GAACAUAACGGACCACUGG
Plate 2	F05	L-003982-00	J-003982-09	SRPK1	6732	NM_003137	47419935	GAUACCAUGUGAUCCGAAA
Plate 2	F05	L-003982-00	J-003982-10	SRPK1	6732	NM_003137	47419935	GCAGCUGGCUUCACAGAUU
Plate 2	F05	L-003982-00	J-003982-11	SRPK1	6732	NM_003137	47419935	ACACAUAUCUGCAUGGUAU
Plate 2	F06	L-004839-00	J-004839-09	SRPK2	6733	NM_182692	33188448	GCCCAGAGGUGAAACUAAA
Plate 2	F06	L-004839-00	J-004839-10	SRPK2	6733	NM_182692	33188448	GAGGCAGGCUGAGUUAUUG
Plate 2	F06	L-004839-00	J-004839-11	SRPK2	6733	NM_182692	33188448	GCAAAUUCUACCAAUAUUG
Plate 2	F06	L-004839-00	J-004839-12	SRPK2	6733	NM_182692	33188448	GCAGCUGACUUGUUGGUGA
Plate 2	F07	L-004840-00	J-004840-10	SRPK3	26576	NM_014370	63025195	GGACCACAUCGCUCACAUA
Plate 2	F07	L-004840-00	J-004840-11	SRPK3	26576	NM_014370	63025195	GAUGAGGCGCAAACGGAAA
Plate 2	F07	L-004840-00	J-004840-12	SRPK3	26576	NM_014370	63025195	GCAAGAUCAUCCACACGGA
Plate 2	F07	L-004840-00	J-004840-13	SRPK3	26576	NM_014370	63025195	UGAGGACUCUGGCUUGAGA
Plate 2	F08	L-003545-01	J-003545-26	AURKA	6790	NM_198437	38327571	UCGAAGAGAGUUAUUCAUA
Plate 2	F08	L-003545-01	J-003545-27	AURKA	6790	NM_198437	38327571	CGGUAGGCCUGAUUGGGUU
Plate 2	F08	L-003545-01	J-003545-28	AURKA	6790	NM_198437	38327571	UUCUUAGACUGUAUGGUUA
Plate 2	F08	L-003545-01	J-003545-29	AURKA	6790	NM_198437	38327571	AAUAGGAACACGUGCUCUA
Plate 2	F09	L-019573-00	J-019573-11	AURKC	6795	NM_001015879	62865640	GGAAAUUUGGGAAUGUGUA
Plate 2	F09	L-019573-00	J-019573-12	AURKC	6795	NM_001015879	62865640	CAAGGUAGAUGUGAGGUUU
Plate 2	F09	L-019573-00	J-019573-13	AURKC	6795	NM_001015879	62865640	GCGCACAGCCACGAUAAUA
Plate 2	F09	L-019573-00	J-019573-14	AURKC	6795	NM_001015879	62865640	GGGAGAACAUAUGAUGAAA
Plate 2	F10	L-003326-00	J-003326-21	AURKB	9212	NM_004217	83776599	CCAAACUGCUCAGGCAUAA
Plate 2	F10	L-003326-00	J-003326-22	AURKB	9212	NM_004217	83776599	ACGCGGCACUUCACAAUUG
Plate 2	F10	L-003326-00	J-003326-23	AURKB	9212	NM_004217	83776599	GCGCAGAGAGAUCGAAAUC
Plate 2	F10	L-003326-00	J-003326-24	AURKB	9212	NM_004217	83776599	CAGAAGAGCUGCACAUUUG
Plate 2	F11	L-003108-00	J-003108-09	TP53RK	112858	NM_033550	41327714	GGUAGAAGAAUGUGUAUGA
Plate 2	F11	L-003108-00	J-003108-10	TP53RK	112858	NM_033550	41327714	GCUUCCAACUGCUUAUAUA
Plate 2	F11	L-003108-00	J-003108-11	TP53RK	112858	NM_033550	41327714	GCUGAACAUUGUGCUCAUA
Plate 2	F11	L-003108-00	J-003108-12	TP53RK	112858	NM_033550	41327714	GUACCCAUCCCAACACUGA
Plate 2	F12	L-004842-00	J-004842-08	CAMKK2	10645	NM_172215	27437022	GUGAAGACCAUGAUACGUA
Plate 2	F12	L-004842-00	J-004842-09	CAMKK2	10645	NM_172215	27437022	GGAUCGUGGUGCCGGAAAU
Plate 2	F12	L-004842-00	J-004842-10	CAMKK2	10645	NM_172215	27437022	GAUCAAAGGCAUCGAGUAC
Plate 2	F12	L-004842-00	J-004842-11	CAMKK2	10645	NM_172215	27437022	ACAGUAAGAUCAAGAGUCA
Plate 2	G01	L-003513-00	J-003513-07	MAPK7	5598	NM_139032	20986498	GGGCCUAUAUCCAGAGCUU
Plate 2	G01	L-003513-00	J-003513-08	MAPK7	5598	NM_139032	20986498	AAACCAGUCUUUCGACAUG
Plate 2	G01	L-003513-00	J-003513-09	MAPK7	5598	NM_139032	20986498	UGGCUACGGUGUUGGCUUU
Plate 2	G01	L-003513-00	J-003513-10	MAPK7	5598	NM_139032	20986498	CCAAGUACCAUGAUCCUGA
Plate 2	G02	L-004912-00	J-004912-05	CAMKK1	84254	NM_172207	27437012	CCACUGGCGUCACGUUGUA
Plate 2	G02	L-004912-00	J-004912-06	CAMKK1	84254	NM_172207	27437012	CAACGAAAGUGAAGACAGA
Plate 2	G02	L-004912-00	J-004912-07	CAMKK1	84254	NM_172207	27437012	GCCCAGAGCCUACUAGAAA
Plate 2	G02	L-004912-00	J-004912-08	CAMKK1	84254	NM_172207	27437012	GAAGCUAUCUGGAGGCGCA
Plate 2	G03	L-005327-00	J-005327-05	GSG2	83903	NM_031965	56790918	CAAAUGACCUUCAAGACUA
Plate 2	G03	L-005327-00	J-005327-06	GSG2	83903	NM_031965	56790918	GAACCAAGUUGUCUUCCUU
Plate 2	G03	L-005327-00	J-005327-07	GSG2	83903	NM_031965	56790918	UACAUUACCUGACAGACAA
Plate 2	G03	L-005327-00	J-005327-08	GSG2	83903	NM_031965	56790918	GGAACGGGAUGGGAUUGUG
Plate 2	G04	L-003473-00	J-003473-07	CHUK	1147	NM_001278	62241000	GGAGUUAGAGGCUGUGAUA
Plate 2	G04	L-003473-00	J-003473-08	CHUK	1147	NM_001278	62241000	GCAGAUGACGUAUGGGAUA
Plate 2	G04	L-003473-00	J-003473-09	CHUK	1147	NM_001278	62241000	GCGUGAAACUGGAAUAAAU
Plate 2	G04	L-003473-00	J-003473-10	CHUK	1147	NM_001278	62241000	GCAAGUUGUUGGGCUGUAA
Plate 2	G05	L-003503-00	J-003503-11	IKBKB	3551	NM_001556	41352711	AUGAAUGCCUCUCGACUUA
Plate 2	G05	L-003503-00	J-003503-12	IKBKB	3551	NM_001556	41352711	GAAGAGGUGGUGAGCUUAA
Plate 2	G05	L-003503-00	J-003503-13	IKBKB	3551	NM_001556	41352711	GAGCUGUACAGGAGACUAA
Plate 2	G05	L-003503-00	J-003503-14	IKBKB	3551	NM_001556	41352711	CCGAUAAGCCUGCCACUCA
Plate 2	G06	L-003723-00	J-003723-09	IKBKE	9641	NM_014002	51317395	UAUCAAGCGUCCUUAGUCA
Plate 2	G06	L-003723-00	J-003723-10	IKBKE	9641	NM_014002	51317395	GUACCUGCAUCCCGACAUG
Plate 2	G06	L-003723-00	J-003723-11	IKBKE	9641	NM_014002	51317395	GCAUUGGAGUGACCUUGUA
Plate 2	G06	L-003723-00	J-003723-12	IKBKE	9641	NM_014002	51317395	GAACAUCAUGCGCCUCGUA
Plate 2	G07	L-004951-02	J-004951-19	ERN1	2081	NM_001433	153946420	CUACCCAAACAUCGGGAAA
Plate 2	G07	L-004951-02	J-004951-20	ERN1	2081	NM_001433	153946420	CUCCAGAGAUGCUGAGCGA
Plate 2	G07	L-004951-02	J-004951-21	ERN1	2081	NM_001433	153946420	AUAAUGAAGGCCUGACGAA
Plate 2	G07	L-004951-02	J-004951-22	ERN1	2081	NM_001433	153946420	GUCCAGCUGUUGCGAGAAU
Plate 2	G08	L-004878-00	J-004878-14	ERN2	10595	NM_033266	51921282	CAAUGUACGUCACAGAAAU
Plate 2	G08	L-004878-00	J-004878-15	ERN2	10595	NM_033266	51921282	GGAAGUCUCCACGCACUAA
Plate 2	G08	L-004878-00	J-004878-16	ERN2	10595	NM_033266	51921282	ACAACAGGGAUUAAUGAAA
Plate 2	G08	L-004878-00	J-004878-17	ERN2	10595	NM_033266	51921282	CGAACACAGUAUACGGUCA
Plate 2	G09	L-003981-00	J-003981-12	UHMK1	127933	NM_175866	52851453	CGAGUAUGGUUUCCGCAAA
Plate 2	G09	L-003981-00	J-003981-13	UHMK1	127933	NM_175866	52851453	GAUGUUUGAUGGGAAGUUU
Plate 2	G09	L-003981-00	J-003981-14	UHMK1	127933	NM_175866	52851453	GUUCUGCUAUUAUUGAUCA
Plate 2	G09	L-003981-00	J-003981-15	UHMK1	127933	NM_175866	52851453	UCAAACCACGUAACAUAUU
Plate 2	G10	L-003859-00	J-003859-08	MOS	4342	NM_005372	4885488	CAACGUCACUUUACACCAA
Plate 2	G10	L-003859-00	J-003859-09	MOS	4342	NM_005372	4885488	CGGUGUACAAGGCGACUUA
Plate 2	G10	L-003859-00	J-003859-10	MOS	4342	NM_005372	4885488	GCAAGGCUGCGCCACGAUA
Plate 2	G10	L-003859-00	J-003859-11	MOS	4342	NM_005372	4885488	GCGAACAUCUUGAUCAGUG
Plate 2	G11	L-005300-02	J-005300-05	AAK1	22848	NM_014911	148277036	CCUCGGACCUCUCAACAAA
Plate 2	G11	L-005300-02	J-005300-07	AAK1	22848	NM_014911	148277036	ACAAAAGGCCGGAUAUUUA
Plate 2	G11	L-005300-02	J-005300-08	AAK1	22848	NM_014911	148277036	GGAAGGUGGAUUUGCUAUU
Plate 2	G11	L-005300-02	J-005300-17	AAK1	22848	NM_014911	148277036	GCGUAUUCUCAGUGACGUA
Plate 2	G12	L-005071-00	J-005071-05	BMP2K	55589	NM_017593	38787903	CCAGAAGUGUUACAGAUAU
Plate 2	G12	L-005071-00	J-005071-06	BMP2K	55589	NM_017593	38787903	GGACAGGUAGUGAAUCAAA
Plate 2	G12	L-005071-00	J-005071-07	BMP2K	55589	NM_017593	38787903	UAAUAAGGUUCAUGCUUGA
Plate 2	G12	L-005071-00	J-005071-08	BMP2K	55589	NM_017593	38787903	GGAACAUAGACCUGAUAUA
Plate 2	H01	L-004102-00	J-004102-05	BUB1	699	NM_004336	56118215	CGAAGAGUGAUCACGAUUU
Plate 2	H01	L-004102-00	J-004102-06	BUB1	699	NM_004336	56118215	CAAAGAAGGGUGUGAAACA
Plate 2	H01	L-004102-00	J-004102-07	BUB1	699	NM_004336	56118215	GAAUGUAAGCGUUCACGAA
Plate 2	H01	L-004102-00	J-004102-08	BUB1	699	NM_004336	56118215	GCAACAAACCAUGGAACUA
Plate 2	H02	L-005005-00	J-005005-06	GAK	2580	NM_005255	4885250	GCAGAGAGUAUGCAUUAAA
Plate 2	H02	L-005005-00	J-005005-07	GAK	2580	NM_005255	4885250	CACCAGAAAUCAUAGACUU
Plate 2	H02	L-005005-00	J-005005-08	GAK	2580	NM_005255	4885250	GCGACACGGUUCUGAAGAU
Plate 2	H02	L-005005-00	J-005005-09	GAK	2580	NM_005255	4885250	GGACGCGUGUGACAUUCAA
Plate 2	H03	L-004054-00	J-004054-05	STK16	8576	NM_001008910	57165435	CGACAUGCAUCGCCUCUUC
Plate 2	H03	L-004054-00	J-004054-06	STK16	8576	NM_001008910	57165435	AAUAAGCGCUACCUCUUCA
Plate 2	H03	L-004054-00	J-004054-07	STK16	8576	NM_001008910	57165435	GGUACGCUGUGGAAUGAGA
Plate 2	H03	L-004054-00	J-004054-08	STK16	8576	NM_001008910	57165435	CCAUUCAUGCCAAGGGUUA
Plate 2	H04	L-004864-00	J-004864-05	NEK1	4750	NM_012224	41872672	GGACUGGUUUGUACAGAUA
Plate 2	H04	L-004864-00	J-004864-06	NEK1	4750	NM_012224	41872672	GGAGAAGUAUGUUAGACUA
Plate 2	H04	L-004864-00	J-004864-07	NEK1	4750	NM_012224	41872672	GAAACUCAGUCGGCAGAUA
Plate 2	H04	L-004864-00	J-004864-08	NEK1	4750	NM_012224	41872672	GAGAAAUACUUCGUAGAUU
Plate 2	H05	L-004867-00	J-004867-06	NEK3	4752	NM_152720	23510392	CGAUAGAGGUGGUUCUGUA
Plate 2	H05	L-004867-00	J-004867-07	NEK3	4752	NM_152720	23510392	CAAAUGUGCCUUGGAGUAA
Plate 2	H05	L-004867-00	J-004867-08	NEK3	4752	NM_152720	23510392	CCUGAAGACAUGAUACUUA
Plate 2	H05	L-004867-00	J-004867-09	NEK3	4752	NM_152720	23510392	UAUGAACUCUGUACCCUUA
Plate 2	H06	L-021702-00	J-021702-07	NEK5	341676	NM_199289	83627720	GAGAAUGGCAGGCUGUUUA
Plate 2	H06	L-021702-00	J-021702-08	NEK5	341676	NM_199289	83627720	CAGAAGGCCAGAUCUAUAA
Plate 2	H06	L-021702-00	J-021702-09	NEK5	341676	NM_199289	83627720	GGAAAUACGCCAACAGUAC
Plate 2	H06	L-021702-00	J-021702-10	NEK5	341676	NM_199289	83627720	GCUCGAACUUGUAUUGGAA
Plate 2	H07	L-004052-03	J-004052-28	NEK10	152110	NM_199347	207029298	GCAAACAUCCUCAGCGUAA
Plate 2	H07	L-004052-03	J-004052-29	NEK10	152110	NM_199347	207029298	GAUCGAGACAGCAGCGUAA
Plate 2	H07	L-004052-03	J-004052-30	NEK10	152110	NM_199347	207029298	GGGCAUUAUGUACGUGAUA
Plate 2	H07	L-004052-03	J-004052-31	NEK10	152110	NM_199347	207029298	CCAAUGAGUACCUCGGCUA
Plate 2	H08	L-004865-00	J-004865-06	NEK11	79858	NM_145910	41281752	GCCGAGAUCUGGACGAUAA
Plate 2	H08	L-004865-00	J-004865-07	NEK11	79858	NM_145910	41281752	GAUACUUCAUCGAGACUUA
Plate 2	H08	L-004865-00	J-004865-08	NEK11	79858	NM_145910	41281752	GAACCUAAUGUGUAGAUAU
Plate 2	H08	L-004865-00	J-004865-09	NEK11	79858	NM_145910	41281752	GACCAUCUGCUAUCGAAAU
Plate 2	H09	L-004090-00	J-004090-18	NEK2	4751	NM_002497	49574505	GGAUCUGGCUAGUGUAAUU
Plate 2	H09	L-004090-00	J-004090-19	NEK2	4751	NM_002497	49574505	GCAGACAGAUCCUGGGCAU
Plate 2	H09	L-004090-00	J-004090-20	NEK2	4751	NM_002497	49574505	GGCAAUACUUAGAUGAAGA
Plate 2	H09	L-004090-00	J-004090-21	NEK2	4751	NM_002497	49574505	GCUAGAAUAUUAAACCAUG
Plate 2	H10	L-003519-00	J-003519-06	NEK4	6787	NM_003157	4507276	UAUAAUGGGUGAAGGCAAA
Plate 2	H10	L-003519-00	J-003519-07	NEK4	6787	NM_003157	4507276	GAGUUAAGUUCUUCUACAA
Plate 2	H10	L-003519-00	J-003519-08	NEK4	6787	NM_003157	4507276	AUCAAAGGAUCGACCAUUA
Plate 2	H10	L-003519-00	J-003519-09	NEK4	6787	NM_003157	4507276	GAGAUGGUCUGCUCUACAU
Plate 2	H11	L-004166-00	J-004166-06	NEK6	10783	NM_014397	34147501	UCUCGCAGAUGAUCAAGUA
Plate 2	H11	L-004166-00	J-004166-07	NEK6	10783	NM_014397	34147501	GAACAUUGUGCUGGAGUUG
Plate 2	H11	L-004166-00	J-004166-08	NEK6	10783	NM_014397	34147501	CAACUGAACCACCCAAAUA
Plate 2	H11	L-004166-00	J-004166-09	NEK6	10783	NM_014397	34147501	GAAGAUAGGCCGAGGACAG
Plate 2	H12	L-003795-00	J-003795-11	NEK7	140609	NM_133494	19424131	ACACAUGCAUUCUCGAAGA
Plate 2	H12	L-003795-00	J-003795-12	NEK7	140609	NM_133494	19424131	GAGGCUAAUUCCUGAAAGA
Plate 2	H12	L-003795-00	J-003795-13	NEK7	140609	NM_133494	19424131	GGAUAUGGGCUAUAAUACA
Plate 2	H12	L-003795-00	J-003795-14	NEK7	140609	NM_133494	19424131	GAAAAUUGGUCGCGGACAA
Plate 3	A01	L-005314-00	J-005314-05	EIF2AK4	440275	NM_001013703	65287716	CAGCAGAAAUCAUGUACGA
Plate 3	A01	L-005314-00	J-005314-06	EIF2AK4	440275	NM_001013703	65287716	GCAAUUCUGUGGUGCAUAA
Plate 3	A01	L-005314-00	J-005314-07	EIF2AK4	440275	NM_001013703	65287716	GACCAUCCCUAGUGACUUA
Plate 3	A01	L-005314-00	J-005314-08	EIF2AK4	440275	NM_001013703	65287716	GGAAAUUGCUAGUUUGUCA
Plate 3	A02	L-004869-00	J-004869-07	NEK9	91754	NM_033116	31543285	GGACUCAAUGAAUUCAAUA
Plate 3	A02	L-004869-00	J-004869-08	NEK9	91754	NM_033116	31543285	GGAAUCCUUCAUAGAGAUA
Plate 3	A02	L-004869-00	J-004869-09	NEK9	91754	NM_033116	31543285	AGACAAAGCCUCCUAUCGA
Plate 3	A02	L-004869-00	J-004869-10	NEK9	91754	NM_033116	31543285	GUAGUAACAUCACGAACCA
Plate 3	A03	L-004866-00	J-004866-05	NEK8	284086	NM_178170	31342341	AGACAAAGCCCUUAUGAUC
Plate 3	A03	L-004866-00	J-004866-06	NEK8	284086	NM_178170	31342341	GUAAUUCCCUGCUGGAGGA
Plate 3	A03	L-004866-00	J-004866-07	NEK8	284086	NM_178170	31342341	GCGAAAGGCUGACCAGAAG
Plate 3	A03	L-004866-00	J-004866-08	NEK8	284086	NM_178170	31342341	GGGCAGAGAGCGAAGUGUA
Plate 3	A04	L-027174-00	J-027174-05	SBK1	388228	NM_001024401	67906173	ACAGAGGACUGCUACGUCU
Plate 3	A04	L-027174-00	J-027174-06	SBK1	388228	NM_001024401	67906173	CCAGCGACGUCACCAAGCA
Plate 3	A04	L-027174-00	J-027174-07	SBK1	388228	NM_001024401	67906173	GGUCUUUGACGUGGUCUUU
Plate 3	A04	L-027174-00	J-027174-08	SBK1	388228	NM_001024401	67906173	AAACAUGACGAUUGCUAUA
Plate 3	A05	L-037525-01	J-037525-01	SBK2	646643	NM_001101401	301500719	AGAACGUCCUGGUGUGCGA
Plate 3	A05	L-037525-01	J-037525-03	SBK2	646643	NM_001101401	301500719	CGGCAAACAGUCUGAGGAA
Plate 3	A05	L-037525-01	J-037525-04	SBK2	646643	NM_001101401	301500719	CCGAGGUGGACGAGCUCUA
Plate 3	A05	L-037525-01	J-037525-09	SBK2	646643	NM_001101401	301500719	CAGCCAUCGUGACGGCCUA
Plate 3	A06	L-190072-00	J-190072-05	SBK3	100130827	NM_001199824	325974495	GGACAGAUGAGGGUGAUGA
Plate 3	A06	L-190072-00	J-190072-06	SBK3	100130827	NM_001199824	325974495	GCGCAUUCCUCUUCCAACU
Plate 3	A06	L-190072-00	J-190072-07	SBK3	100130827	NM_001199824	325974495	CUGACAACGUGCUGGUCUU
Plate 3	A06	L-190072-00	J-190072-08	SBK3	100130827	NM_001199824	325974495	GGUCCACGCAGAUGUCAAA
Plate 3	A07	L-005339-00	J-005339-05	PEAK1	79834	XM_370878	41204979	GAACACUGCUCAUGAUCAA
Plate 3	A07	L-005339-00	J-005339-06	PEAK1	79834	XM_370878	41204979	CAAUCUAGCUAUCUACAAA
Plate 3	A07	L-005339-00	J-005339-07	PEAK1	79834	XM_370878	41204979	GCUAAGAGCACACCUAAGA
Plate 3	A07	L-005339-00	J-005339-08	PEAK1	79834	XM_370878	41204979	CAUAACAGCUACCCAGUAU
Plate 3	A08	L-025870-00	J-025870-05	SGK223	157285	XM_291277	51466930	GAAGUGGGAUUGAGACAUU
Plate 3	A08	L-025870-00	J-025870-06	SGK223	157285	XM_291277	51466930	GGGCAGAACAGCAAAGUUG
Plate 3	A08	L-025870-00	J-025870-07	SGK223	157285	XM_291277	51466930	ACAACUGGAUCGACAUGAA
Plate 3	A08	L-025870-00	J-025870-08	SGK223	157285	XM_291277	51466930	CACUUUAGCUAUUCGUUGA
Plate 3	A09	L-005384-00	J-005384-05	STK35	140901	NM_080836	38327559	GCUACGGCGUGGUUUAUGA
Plate 3	A09	L-005384-00	J-005384-06	STK35	140901	NM_080836	38327559	GCAAAGAGGGCAAUCAAGA
Plate 3	A09	L-005384-00	J-005384-07	STK35	140901	NM_080836	38327559	GGUCACAUGUGCUGCUUAA
Plate 3	A09	L-005384-00	J-005384-08	STK35	140901	NM_080836	38327559	CAACAAAAGUUUCAUGCUA
Plate 3	A10	L-005011-00	J-005011-06	PDIK1L	149420	NM_152835	22779869	GAAACGUGACACAUAUUAU
Plate 3	A10	L-005011-00	J-005011-07	PDIK1L	149420	NM_152835	22779869	GAGGAGAUAUGAAUGAGUA
Plate 3	A10	L-005011-00	J-005011-08	PDIK1L	149420	NM_152835	22779869	UGAAACAACUGAUUAAGGA
Plate 3	A10	L-005011-00	J-005011-09	PDIK1L	149420	NM_152835	22779869	GGGCAAUGCUGGAAAGGAU
Plate 3	A11	L-005386-00	J-005386-07	TEX14	56155	NM_031272	57863260	GAAGAUAGUAGUAUGCUUU
Plate 3	A11	L-005386-00	J-005386-08	TEX14	56155	NM_031272	57863260	GCAGAAAGACCGAACUAUG
Plate 3	A11	L-005386-00	J-005386-09	TEX14	56155	NM_031272	57863260	GCAGCGAGUUAUUGAGUAU
Plate 3	A11	L-005386-00	J-005386-10	TEX14	56155	NM_031272	57863260	CCGAAACCUUACUAUGAUA
Plate 3	A12	L-005356-00	J-005356-06	NRBP1	29959	NM_013392	50726964	GGAAUGAGGUACAGUUCUC
Plate 3	A12	L-005356-00	J-005356-07	NRBP1	29959	NM_013392	50726964	GCAAUGGAGAGUCCUCAUA
Plate 3	A12	L-005356-00	J-005356-08	NRBP1	29959	NM_013392	50726964	UGGAGCAUCUUAACAUUGU
Plate 3	A12	L-005356-00	J-005356-09	NRBP1	29959	NM_013392	50726964	CAGAGGGAGUUCAUUCAAA
Plate 3	B01	L-005390-00	J-005390-09	PBK	55872	NM_018492	18490990	CAAGACACCAAGCAAAUUA
Plate 3	B01	L-005390-00	J-005390-10	PBK	55872	NM_018492	18490990	GGCAAGAGGGUUAAAGUAU
Plate 3	B01	L-005390-00	J-005390-11	PBK	55872	NM_018492	18490990	GUUCAACUCCAACUAUAAA
Plate 3	B01	L-005390-00	J-005390-12	PBK	55872	NM_018492	18490990	GAUCAUUAUCGAAGUGUGU
Plate 3	B02	L-005340-02	J-005340-20	NRBP2	340371	NM_178564	31341683	UGGAGAGAAGCGAGGACAA
Plate 3	B02	L-005340-02	J-005340-21	NRBP2	340371	NM_178564	31341683	CUUCAUGGAGCUGGACAAA
Plate 3	B02	L-005340-02	J-005340-22	NRBP2	340371	NM_178564	31341683	GGGUCACAGAGGAGGCCAU
Plate 3	B02	L-005340-02	J-005340-23	NRBP2	340371	NM_178564	31341683	GAGAUGGCUGUACUGGAAA
Plate 3	B03	L-005032-01	J-005032-11	RNASEL	6041	NM_021133	30795246	CUAUAGGACGCUUCGGAAU
Plate 3	B03	L-005032-01	J-005032-12	RNASEL	6041	NM_021133	30795246	GCUAAAGUUCAUCCGGAAU
Plate 3	B03	L-005032-01	J-005032-13	RNASEL	6041	NM_021133	30795246	AAUGUGAAUUUGAGGCGAA
Plate 3	B03	L-005032-01	J-005032-14	RNASEL	6041	NM_021133	30795246	UUUGACAAGUGGACGACUA
Plate 3	B04	L-005382-00	J-005382-05	STK31	56164	NM_031414	14602442	GAAGAUACACAUUACGAUA
Plate 3	B04	L-005382-00	J-005382-06	STK31	56164	NM_031414	14602442	GCAUAAGGCUGACAUAAUU
Plate 3	B04	L-005382-00	J-005382-07	STK31	56164	NM_031414	14602442	GCAAAGAGCUGGAGAUAGC
Plate 3	B04	L-005382-00	J-005382-08	STK31	56164	NM_031414	14602442	GUUCAGACUUAUAUGCUUA
Plate 3	B05	L-005321-00	J-005321-05	POMK	84197	NM_032237	26024341	GGAGUGAUAUGGUCCGAUU
Plate 3	B05	L-005321-00	J-005321-06	POMK	84197	NM_032237	26024341	CCUCUAGGUUCCUUGAGUA
Plate 3	B05	L-005321-00	J-005321-07	POMK	84197	NM_032237	26024341	UAUGGUCACUUCAGGAUAG
Plate 3	B05	L-005321-00	J-005321-08	POMK	84197	NM_032237	26024341	UGAGACAGCUGAAGCGUGU
Plate 3	B06	L-005007-00	J-005007-05	EIF2AK1	27102	NM_014413	11125767	GCACAAACUUCACGUUACU
Plate 3	B06	L-005007-00	J-005007-06	EIF2AK1	27102	NM_014413	11125767	GAUUAAGGGUGCAACUAAA
Plate 3	B06	L-005007-00	J-005007-07	EIF2AK1	27102	NM_014413	11125767	GCAGAAAUCCAGGUGUUAA
Plate 3	B06	L-005007-00	J-005007-08	EIF2AK1	27102	NM_014413	11125767	GGUCAGGAAUAAAUUAGAU
Plate 3	B07	L-004883-00	J-004883-09	EIF2AK3	9451	NM_004836	55770889	CCAAUGGGAUAGUGACGAA
Plate 3	B07	L-004883-00	J-004883-10	EIF2AK3	9451	NM_004836	55770889	GGUAGGAUCUGAUGAAUUU
Plate 3	B07	L-004883-00	J-004883-11	EIF2AK3	9451	NM_004836	55770889	GCAAUUAGCCUUAAGUUGU
Plate 3	B07	L-004883-00	J-004883-12	EIF2AK3	9451	NM_004836	55770889	AAAUUUGGCUGAAAGAUGA
Plate 3	B08	L-003527-00	J-003527-09	EIF2AK2	5610	NM_002759	4506102	GUAAGGGAACUUUGCGAUA
Plate 3	B08	L-003527-00	J-003527-10	EIF2AK2	5610	NM_002759	4506102	GCGAGAAACUAGACAAAGU
Plate 3	B08	L-003527-00	J-003527-11	EIF2AK2	5610	NM_002759	4506102	CGACCUAACACAUCUGAAA
Plate 3	B08	L-003527-00	J-003527-12	EIF2AK2	5610	NM_002759	4506102	CCACAUGAUAGGAGGUUUA
Plate 3	B09	L-003290-00	J-003290-09	PLK1	5347	NM_005030	34147632	GCACAUACCGCCUGAGUCU
Plate 3	B09	L-003290-00	J-003290-10	PLK1	5347	NM_005030	34147632	CCACCAAGGUUUUCGAUUG
Plate 3	B09	L-003290-00	J-003290-11	PLK1	5347	NM_005030	34147632	GCUCUUCAAUGACUCAACA
Plate 3	B09	L-003290-00	J-003290-12	PLK1	5347	NM_005030	34147632	UCUCAAGGCCUCCUAAUAG
Plate 3	B10	L-003257-00	J-003257-22	PLK3	1263	NM_004073	41872373	GCAUCAAGCAGGUUCACUA
Plate 3	B10	L-003257-00	J-003257-23	PLK3	1263	NM_004073	41872373	GCGAGAAGAUCCUAAAUGA
Plate 3	B10	L-003257-00	J-003257-24	PLK3	1263	NM_004073	41872373	CAGAAGUGCUGCUGAGACA
Plate 3	B10	L-003257-00	J-003257-25	PLK3	1263	NM_004073	41872373	GAAAUUGUAUAGCCUUCAU
Plate 3	B11	L-003325-00	J-003325-18	PLK2	10769	NM_006622	5730054	CCGGAGAUCUCGCGGAUUA
Plate 3	B11	L-003325-00	J-003325-19	PLK2	10769	NM_006622	5730054	AAGUGACGGUGCUGAAAUA
Plate 3	B11	L-003325-00	J-003325-20	PLK2	10769	NM_006622	5730054	GCUAGUAUGUUGUCCAAAA
Plate 3	B11	L-003325-00	J-003325-21	PLK2	10769	NM_006622	5730054	CAUCAAUGAGGAUAGGAUA
Plate 3	B12	L-005036-00	J-005036-07	PLK4	10733	NM_014264	21361432	GAAGAUAGCAAUUAUGUGU
Plate 3	B12	L-005036-00	J-005036-08	PLK4	10733	NM_014264	21361432	GUGGAAGACUCAAUUGAUA
Plate 3	B12	L-005036-00	J-005036-09	PLK4	10733	NM_014264	21361432	GGACCUUAUUCACCAGUUA
Plate 3	B12	L-005036-00	J-005036-10	PLK4	10733	NM_014264	21361432	GGACUUGGUCUUACAACUA
Plate 3	C01	L-003584-00	J-003584-10	MAP3K5	4217	NM_005923	21536459	UAAGUAGUCUUCUUGGUAA
Plate 3	C01	L-003584-00	J-003584-11	MAP3K5	4217	NM_005923	21536459	GCACAAAUACUGAAGAUUC
Plate 3	C01	L-003584-00	J-003584-12	MAP3K5	4217	NM_005923	21536459	GGGAAUCUAUACUCAAUGA
Plate 3	C01	L-003584-00	J-003584-13	MAP3K5	4217	NM_005923	21536459	ACACUACAGUCAGGAAUUA
Plate 3	C02	L-005318-00	J-005318-05	SCYL2	55681	NM_017988	51870926	GAUUCAACAUGCCCGUUAA
Plate 3	C02	L-005318-00	J-005318-06	SCYL2	55681	NM_017988	51870926	GCAAUGGGCUAGCUUGGAA
Plate 3	C02	L-005318-00	J-005318-07	SCYL2	55681	NM_017988	51870926	GCUUUGAUACCAAGAAUUA
Plate 3	C02	L-005318-00	J-005318-08	SCYL2	55681	NM_017988	51870926	GAGCAUCACUUACACUUGA
Plate 3	C03	L-005357-00	J-005357-05	SCYL3	57147	NM_181093	41281932	GCUGAUAUGAUCCCAGAAA
Plate 3	C03	L-005357-00	J-005357-06	SCYL3	57147	NM_181093	41281932	GAACCAAGAUCUUCAAACG
Plate 3	C03	L-005357-00	J-005357-07	SCYL3	57147	NM_181093	41281932	GCACUCAACUUUGCUGAAU
Plate 3	C03	L-005357-00	J-005357-08	SCYL3	57147	NM_181093	41281932	AAAGUUUGCUCACAAUCUU
Plate 3	C04	L-005373-02	J-005373-05	SCYL1	57410	NM_001048218	115430242	GCUCUGCGGUCUCACUGUA
Plate 3	C04	L-005373-02	J-005373-06	SCYL1	57410	NM_001048218	115430242	GAAGUGGUCAGCAGACAUG
Plate 3	C04	L-005373-02	J-005373-08	SCYL1	57410	NM_001048218	115430242	CAAGUGAGCCGUGCUAGUC
Plate 3	C04	L-005373-02	J-005373-17	SCYL1	57410	NM_001048218	115430242	GCUACACCAGAUCGUGAAA
Plate 3	C05	L-004174-00	J-004174-11	TLK1	9874	NM_012290	33636697	GAGUAUGCAAGAUCGAUUA
Plate 3	C05	L-004174-00	J-004174-12	TLK1	9874	NM_012290	33636697	GAAGCUCGGUCUAUUGUAA
Plate 3	C05	L-004174-00	J-004174-13	TLK1	9874	NM_012290	33636697	GCAAUGACUUGGAUUUCUA
Plate 3	C05	L-004174-00	J-004174-14	TLK1	9874	NM_012290	33636697	GUUCAAAGAUCACCCAACA
Plate 3	C06	L-005389-00	J-005389-07	TLK2	11011	NM_006852	45643116	AAGAUGGCGUGUAGAGAUA
Plate 3	C06	L-005389-00	J-005389-08	TLK2	11011	NM_006852	45643116	UUACAAGGCAUUUGAUCUA
Plate 3	C06	L-005389-00	J-005389-09	TLK2	11011	NM_006852	45643116	GAUAGAAAGACAACGGAAA
Plate 3	C06	L-005389-00	J-005389-10	TLK2	11011	NM_006852	45643116	CCUCAAACCAGGUAAUAUU
Plate 3	C07	L-004105-00	J-004105-09	TTK	7272	NM_003318	34303964	GAUAAGAUCAUCCGACUUU
Plate 3	C07	L-004105-00	J-004105-10	TTK	7272	NM_003318	34303964	GCAAUACCUUGGAUGAUUA
Plate 3	C07	L-004105-00	J-004105-11	TTK	7272	NM_003318	34303964	CCAGUUAACCUUCUAAAUA
Plate 3	C07	L-004105-00	J-004105-12	TTK	7272	NM_003318	34303964	GAUAGUUGAUGGAAUGCUA
Plate 3	C08	L-005049-00	J-005049-05	ULK1	8408	NM_003565	4507830	CAGCAUCACUGCCGAGAGG
Plate 3	C08	L-005049-00	J-005049-06	ULK1	8408	NM_003565	4507830	CCACGCAGGUGCAGAACUA
Plate 3	C08	L-005049-00	J-005049-07	ULK1	8408	NM_003565	4507830	GCACAGAGACCGUGGGCAA
Plate 3	C08	L-005049-00	J-005049-08	ULK1	8408	NM_003565	4507830	UCACUGACCUGCUCCUUAA
Plate 3	C09	L-005396-00	J-005396-06	ULK2	9706	NM_014683	23199984	GUGGAGACCUCGCAGAUUA
Plate 3	C09	L-005396-00	J-005396-07	ULK2	9706	NM_014683	23199984	UCAGACCACUCAUGUGAUA
Plate 3	C09	L-005396-00	J-005396-08	ULK2	9706	NM_014683	23199984	CGAUAUAAAUUCUGCAUCA
Plate 3	C09	L-005396-00	J-005396-09	ULK2	9706	NM_014683	23199984	UCCAAGAUCUGCAGUGGUA
Plate 3	C10	L-004949-00	J-004949-05	ULK3	25989	NM_015518	39930360	GCACGUACGCCACGGUGUA
Plate 3	C10	L-004949-00	J-004949-06	ULK3	25989	NM_015518	39930360	CGACCUGUCUCGCUUCAUC
Plate 3	C10	L-004949-00	J-004949-07	ULK3	25989	NM_015518	39930360	CAUAAAGUGUGUAGCCAAG
Plate 3	C10	L-004949-00	J-004949-08	ULK3	25989	NM_015518	39930360	CUGAGAAGGUGGCGCGUGU
Plate 3	C11	L-005025-00	J-005025-06	PIK3R4	30849	NM_014602	23943911	CCAGAAAGGUCCUAUGUUG
Plate 3	C11	L-005025-00	J-005025-07	PIK3R4	30849	NM_014602	23943911	CCACUGAGUUAGAAUAUAU
Plate 3	C11	L-005025-00	J-005025-08	PIK3R4	30849	NM_014602	23943911	AGUGGUAGCUCGUCAAAUA
Plate 3	C11	L-005025-00	J-005025-09	PIK3R4	30849	NM_014602	23943911	CAGCUGAUGUCUACUGUAA
Plate 3	C12	L-005050-00	J-005050-05	WEE1	7465	NM_003390	19718775	AAUAGAACAUCUCGACUUA
Plate 3	C12	L-005050-00	J-005050-06	WEE1	7465	NM_003390	19718775	AAUAUGAAGUCCCGGUAUA
Plate 3	C12	L-005050-00	J-005050-07	WEE1	7465	NM_003390	19718775	GAUCAUAUGCUUAUACAGA
Plate 3	C12	L-005050-00	J-005050-08	WEE1	7465	NM_003390	19718775	CGACAGACUCCUCAAGUGA
Plate 3	D01	L-003571-00	J-003571-06	MAP2K1	5604	NM_002755	14589898	CCAUGCUGCUGGCGUCUAA
Plate 3	D01	L-003571-00	J-003571-07	MAP2K1	5604	NM_002755	14589898	GAGGUUCUCUGGAUCAAGU
Plate 3	D01	L-003571-00	J-003571-08	MAP2K1	5604	NM_002755	14589898	CGACGGCUCUGCAGUUAAC
Plate 3	D01	L-003571-00	J-003571-09	MAP2K1	5604	NM_002755	14589898	GCACAAGGUCCUACAUGUC
Plate 3	D02	L-184624-00	J-184624-05	WEE2	494551	NM_001105558	157738686	GAGAAAUUUAUGUCGGAGA
Plate 3	D02	L-184624-00	J-184624-06	WEE2	494551	NM_001105558	157738686	CAACAUGGCUUCCCGCUAU
Plate 3	D02	L-184624-00	J-184624-07	WEE2	494551	NM_001105558	157738686	CAAAUGAGAAUUCGGCUUU
Plate 3	D02	L-184624-00	J-184624-08	WEE2	494551	NM_001105558	157738686	GGUCAGUAGUAACAGGUCU
Plate 3	D03	L-005362-02	J-005362-05	WNK1	65125	NM_014823	296939603	GCAGUUGUCUCAAUAUCUA
Plate 3	D03	L-005362-02	J-005362-06	WNK1	65125	NM_014823	296939603	GCAGGAGUGUCUAGUUAUA
Plate 3	D03	L-005362-02	J-005362-07	WNK1	65125	NM_014823	296939603	UAAAGGAGACCGAGUAGUA
Plate 3	D03	L-005362-02	J-005362-08	WNK1	65125	NM_014823	296939603	GAGAGUCGUUUGUGGAUCA
Plate 3	D04	L-005364-00	J-005364-08	WNK3	65267	NM_001002838	50845415	GAUUGGUGAUCUAGGAUUA
Plate 3	D04	L-005364-00	J-005364-09	WNK3	65267	NM_001002838	50845415	CCACAUCGGAGUAUCCUUA
Plate 3	D04	L-005364-00	J-005364-10	WNK3	65267	NM_001002838	50845415	UCUGAAAGGUUGUCUAUCA
Plate 3	D04	L-005364-00	J-005364-11	WNK3	65267	NM_001002838	50845415	GGACUAAAUUUCAGCUUAC
Plate 3	D05	L-005363-00	J-005363-06	WNK2	65268	NM_006648	32455272	GGACGCACCCGAUGAAAUU
Plate 3	D05	L-005363-00	J-005363-07	WNK2	65268	NM_006648	32455272	CGUAUAUGGUGGAGCAUGA
Plate 3	D05	L-005363-00	J-005363-08	WNK2	65268	NM_006648	32455272	GCAAACCUCGUGCUCGAUU
Plate 3	D05	L-005363-00	J-005363-09	WNK2	65268	NM_006648	32455272	CCACGAGAGUGACGUCAAG
Plate 3	D06	L-003575-00	J-003575-06	MAP3K1	4214	XM_042066	51464911	GAUUAGAUGUCAAUACAGA
Plate 3	D06	L-003575-00	J-003575-07	MAP3K1	4214	XM_042066	51464911	GACUAAGAAUUGCAGAUUU
Plate 3	D06	L-003575-00	J-003575-08	MAP3K1	4214	XM_042066	51464911	ACAUUUGUCUCCUGGUUUA
Plate 3	D06	L-003575-00	J-003575-09	MAP3K1	4214	XM_042066	51464911	GUGGAGAUCUCAUGAUUUC
Plate 3	D07	L-003301-00	J-003301-18	MAP3K3	4215	NM_002401	42794764	GAGCACAAAUGGCGAGAAC
Plate 3	D07	L-003301-00	J-003301-19	MAP3K3	4215	NM_002401	42794764	GAUCUACAUUACAUGAACA
Plate 3	D07	L-003301-00	J-003301-20	MAP3K3	4215	NM_002401	42794764	GAACCGACGUCACCGGAUG
Plate 3	D07	L-003301-00	J-003301-21	MAP3K3	4215	NM_002401	42794764	GAUAGAAGCUCAAGCAUGA
Plate 3	D08	L-004870-00	J-004870-06	OXSR1	9943	NM_005109	75709206	CGGAAGGGAUUUAGUAAUA
Plate 3	D08	L-004870-00	J-004870-07	OXSR1	9943	NM_005109	75709206	GAACCUCAGUCAAAUCGAU
Plate 3	D08	L-004870-00	J-004870-08	OXSR1	9943	NM_005109	75709206	GAACAGGUCCGUGGUUAUG
Plate 3	D08	L-004870-00	J-004870-09	OXSR1	9943	NM_005109	75709206	GGAUAAACCUUGAGAAAUG
Plate 3	D09	L-003587-00	J-003587-09	MAP4K2	5871	NM_004579	22035599	GCGCAAAGGUGGCUACAAU
Plate 3	D09	L-003587-00	J-003587-10	MAP4K2	5871	NM_004579	22035599	GGACAGGGACACAAUCCUA
Plate 3	D09	L-003587-00	J-003587-11	MAP4K2	5871	NM_004579	22035599	GGAAUGACCGCUUGUGGAU
Plate 3	D09	L-003587-00	J-003587-12	MAP4K2	5871	NM_004579	22035599	CGCCCAAACUGAGAGAUAA
Plate 3	D10	L-003588-00	J-003588-06	MAP4K3	8491	NM_003618	15451901	CAAUCGAGCUGUUGGAUAA
Plate 3	D10	L-003588-00	J-003588-07	MAP4K3	8491	NM_003618	15451901	GAAGUGUUGUGUUGUAAGA
Plate 3	D10	L-003588-00	J-003588-08	MAP4K3	8491	NM_003618	15451901	UGUUAACACUGGUGAAUUA
Plate 3	D10	L-003588-00	J-003588-09	MAP4K3	8491	NM_003618	15451901	GGAGCUAACAUUCUAUUAA
Plate 3	D11	L-003589-00	J-003589-09	MAP4K5	11183	NM_006575	38570133	GGAGAGAGAUACCGUUUUA
Plate 3	D11	L-003589-00	J-003589-10	MAP4K5	11183	NM_006575	38570133	CGAAUCAGGUAGUUCAGUU
Plate 3	D11	L-003589-00	J-003589-11	MAP4K5	11183	NM_006575	38570133	GGUCAUCAACAUUCCAUAA
Plate 3	D11	L-003589-00	J-003589-12	MAP4K5	11183	NM_006575	38570133	GAACAGUUAUUUCCACGGA
Plate 3	D12	L-003586-00	J-003586-07	MAP4K1	11184	NM_007181	45331203	GAUACAAUGAGCUGUGUGA
Plate 3	D12	L-003586-00	J-003586-08	MAP4K1	11184	NM_007181	45331203	CAACAACGUUCUCAUGUCU
Plate 3	D12	L-003586-00	J-003586-09	MAP4K1	11184	NM_007181	45331203	GGAGUUAUCUCUGGUUGCA
Plate 3	D12	L-003586-00	J-003586-10	MAP4K1	11184	NM_007181	45331203	GAAAGGACCCUCCAUUGGG
Plate 3	E01	L-003573-00	J-003573-08	MAP2K2	5605	NM_030662	21614527	CGACAGCGCAUGCAGGAAC
Plate 3	E01	L-003573-00	J-003573-09	MAP2K2	5605	NM_030662	21614527	GAUCAGCAUUUGCAUGGAA
Plate 3	E01	L-003573-00	J-003573-10	MAP2K2	5605	NM_030662	21614527	GGUCCGAGGUGGAAGAAGU
Plate 3	E01	L-003573-00	J-003573-11	MAP2K2	5605	NM_030662	21614527	UCUUUGAACUCCUGGACUA
Plate 3	E02	L-003971-00	J-003971-10	MAP4K4	9448	NM_004834	46249361	GGGAAGGUCUAUCCUCUUA
Plate 3	E02	L-003971-00	J-003971-11	MAP4K4	9448	NM_004834	46249361	GACCAACUCUGGCUUGUUA
Plate 3	E02	L-003971-00	J-003971-12	MAP4K4	9448	NM_004834	46249361	UAAGUUACGUGUCUACUAU
Plate 3	E02	L-003971-00	J-003971-13	MAP4K4	9448	NM_004834	46249361	UAUAAGGGUCGACAUGUUA
Plate 3	E03	L-004542-00	J-004542-10	TNIK	23043	NM_015028	55741806	GAACAUACGGGCAAGUUUA
Plate 3	E03	L-004542-00	J-004542-11	TNIK	23043	NM_015028	55741806	UAAGCGAGCUCAAAGGUUA
Plate 3	E03	L-004542-00	J-004542-12	TNIK	23043	NM_015028	55741806	CGACAUACCCAGACUGAUA
Plate 3	E03	L-004542-00	J-004542-13	TNIK	23043	NM_015028	55741806	GACCGAAGCUCUUGGUUAC
Plate 3	E04	L-004861-00	J-004861-12	MINK1	50488	NM_015716	27436915	UGAAAUACGAGCGGAUUAA
Plate 3	E04	L-004861-00	J-004861-13	MINK1	50488	NM_015716	27436915	UCAUGACUCUGAACCGUAA
Plate 3	E04	L-004861-00	J-004861-14	MINK1	50488	NM_015716	27436915	GGAGGACUGUAUCGCCUAU
Plate 3	E04	L-004861-00	J-004861-15	MINK1	50488	NM_015716	27436915	GAACAGCUAUGACAUCUAC
Plate 3	E05	L-004874-00	J-004874-06	STK3	6788	NM_006281	5454093	GCCCAUAUGUUGUAAAGUA
Plate 3	E05	L-004874-00	J-004874-07	STK3	6788	NM_006281	5454093	CCACAAGCACGAUGAGUGA
Plate 3	E05	L-004874-00	J-004874-08	STK3	6788	NM_006281	5454093	GAACUUUGGUCCGAUGAUU
Plate 3	E05	L-004874-00	J-004874-09	STK3	6788	NM_006281	5454093	CAUGAACCCUUCCCUAUGU
Plate 3	E06	L-004157-00	J-004157-06	STK4	6789	NM_006282	38327560	CCAGAGCUAUGGUCAGAUA
Plate 3	E06	L-004157-00	J-004157-07	STK4	6789	NM_006282	38327560	GCCCUCAUGUAGUCAAAUA
Plate 3	E06	L-004157-00	J-004157-08	STK4	6789	NM_006282	38327560	GAUGGGCACUGUCCGAGUA
Plate 3	E06	L-004157-00	J-004157-09	STK4	6789	NM_006282	38327560	UAAAGAGACCGGCCAGAUU
Plate 3	E07	L-004863-00	J-004863-05	MYO3B	140469	NM_138995	20428778	GGGCAAGAAUCUCUGAAUA
Plate 3	E07	L-004863-00	J-004863-06	MYO3B	140469	NM_138995	20428778	ACAAAGAGGUGCACUCAGU
Plate 3	E07	L-004863-00	J-004863-07	MYO3B	140469	NM_138995	20428778	GAUAAUCUACGAUGCAAAU
Plate 3	E07	L-004863-00	J-004863-08	MYO3B	140469	NM_138995	20428778	GAAACGUUAUGCAGACUUG
Plate 3	E08	L-003521-00	J-003521-09	PAK1	5058	NM_002576	42794768	ACCCAAACAUUGUGAAUUA
Plate 3	E08	L-003521-00	J-003521-10	PAK1	5058	NM_002576	42794768	GGAGAAAUUACGAAGCAUA
Plate 3	E08	L-003521-00	J-003521-11	PAK1	5058	NM_002576	42794768	UCAAAUAACGGCCUAGACA
Plate 3	E08	L-003521-00	J-003521-12	PAK1	5058	NM_002576	42794768	CAUCAAAUAUCACUAAGUC
Plate 3	E09	L-003597-00	J-003597-10	PAK2	5062	NM_002577	45827795	GAAACUGGCCAAACCGUUA
Plate 3	E09	L-003597-00	J-003597-11	PAK2	5062	NM_002577	45827795	GAGCAGAGCAAACGCAGUA
Plate 3	E09	L-003597-00	J-003597-12	PAK2	5062	NM_002577	45827795	ACAGUGGGCUCGAUUACUA
Plate 3	E09	L-003597-00	J-003597-13	PAK2	5062	NM_002577	45827795	GAACUGAUCAUUAACGAGA
Plate 3	E10	L-003614-00	J-003614-05	PAK3	5063	NM_002578	46249379	CAAAGUAAACGAAGCACUA
Plate 3	E10	L-003614-00	J-003614-06	PAK3	5063	NM_002578	46249379	GGGCAUCAGGUACUGUUUA
Plate 3	E10	L-003614-00	J-003614-07	PAK3	5063	NM_002578	46249379	GAGAGACUGUCAGCUGUAU
Plate 3	E10	L-003614-00	J-003614-08	PAK3	5063	NM_002578	46249379	GCAAUGGGCACGAUUACUC
Plate 3	E11	L-003615-00	J-003615-08	PAK4	10298	NM_001014834	62422560	GGGACUACCAGCACGAGAA
Plate 3	E11	L-003615-00	J-003615-09	PAK4	10298	NM_001014834	62422560	CCAUGAAGAUGAUUCGGGA
Plate 3	E11	L-003615-00	J-003615-10	PAK4	10298	NM_001014834	62422560	GGAUAAUGGUGAUUGAGAU
Plate 3	E11	L-003615-00	J-003615-11	PAK4	10298	NM_001014834	62422560	GAGUAUCCCAUGAGCAGUU
Plate 3	E12	L-004338-00	J-004338-07	PAK6	56924	NM_020168	21536446	GAAGUGAUCUCCAGGUCUU
Plate 3	E12	L-004338-00	J-004338-08	PAK6	56924	NM_020168	21536446	CCACCGACCCAGACAUGUA
Plate 3	E12	L-004338-00	J-004338-09	PAK6	56924	NM_020168	21536446	CCUCUGACCACUUCGGAUA
Plate 3	E12	L-004338-00	J-004338-10	PAK6	56924	NM_020168	21536446	CCAAUGGGCUGGCUGCAAA
Plate 3	F01	L-003574-00	J-003574-07	MAP2K4	6416	NM_003010	24497520	CCAUGUAUGUCGAUUGAUA
Plate 3	F01	L-003574-00	J-003574-08	MAP2K4	6416	NM_003010	24497520	GUAAUGCGGAGUAGUGAUU
Plate 3	F01	L-003574-00	J-003574-09	MAP2K4	6416	NM_003010	24497520	UAACACAAGUCGUGAAAGG
Plate 3	F01	L-003574-00	J-003574-10	MAP2K4	6416	NM_003010	24497520	CCACAGGCCGAUUUCCUUA
Plate 3	F02	L-003973-00	J-003973-13	PAK7	57144	NM_177990	29826328	GACAAGCGAUGGCCGGAUA
Plate 3	F02	L-003973-00	J-003973-14	PAK7	57144	NM_177990	29826328	GGGAAUACUUGGCCAACUU
Plate 3	F02	L-003973-00	J-003973-15	PAK7	57144	NM_177990	29826328	CAAAGCAAAUCGGGCUAUU
Plate 3	F02	L-003973-00	J-003973-16	PAK7	57144	NM_177990	29826328	CAAACCAAGUGAAUACAGU
Plate 3	F03	L-004168-00	J-004168-09	STK10	6793	NM_005990	47271450	GAGCAAAUGCAUAAACGUU
Plate 3	F03	L-004168-00	J-004168-10	STK10	6793	NM_005990	47271450	GAUCAUGAUUGAGUUCUGU
Plate 3	F03	L-004168-00	J-004168-11	STK10	6793	NM_005990	47271450	CAAGCGGACACGCAAAUUU
Plate 3	F03	L-004168-00	J-004168-12	STK10	6793	NM_005990	47271450	GGAGAACCAUACUCAGAAC
Plate 3	F04	L-003850-00	J-003850-07	SLK	9748	NM_014720	41281452	GGUAGAGAUUGACAUAUUA
Plate 3	F04	L-003850-00	J-003850-08	SLK	9748	NM_014720	41281452	GAAAAGAGCUCAUGAAACG
Plate 3	F04	L-003850-00	J-003850-09	SLK	9748	NM_014720	41281452	GCUCGAAGAACGACACUUA
Plate 3	F04	L-003850-00	J-003850-10	SLK	9748	NM_014720	41281452	GGAACAUAGCCAAGAAUUA
Plate 3	F05	L-004171-00	J-004171-17	TAOK2	9344	NM_004783	45505128	CUACAAACUUCGCAAGGAA
Plate 3	F05	L-004171-00	J-004171-18	TAOK2	9344	NM_004783	45505128	GCAGUACGAUGGCAAAGUG
Plate 3	F05	L-004171-00	J-004171-19	TAOK2	9344	NM_004783	45505128	GAGGUGCGGUUCUUACAGA
Plate 3	F05	L-004171-00	J-004171-20	TAOK2	9344	NM_004783	45505128	GCUCUGACAACCUAUAUGA
Plate 3	F06	L-004844-00	J-004844-06	TAOK3	51347	NM_016281	19923463	GGGAACAGAUGUCAGGUUA
Plate 3	F06	L-004844-00	J-004844-07	TAOK3	51347	NM_016281	19923463	GAACGCAGCGAGAGAAUAA
Plate 3	F06	L-004844-00	J-004844-08	TAOK3	51347	NM_016281	19923463	CAAUUGAAGCAUCCUAAUA
Plate 3	F06	L-004844-00	J-004844-09	TAOK3	51347	NM_016281	19923463	GCAUAAGAAAGAUCAUGUA
Plate 3	F07	L-004846-00	J-004846-07	TAOK1	57551	NM_020791	45439369	CCAAGUAUCUCGUCACAAA
Plate 3	F07	L-004846-00	J-004846-08	TAOK1	57551	NM_020791	45439369	GUAAUAUGGUCCUUUCUAA
Plate 3	F07	L-004846-00	J-004846-09	TAOK1	57551	NM_020791	45439369	CUAAAGUGAUGUCCAAUGA
Plate 3	F07	L-004846-00	J-004846-10	TAOK1	57551	NM_020791	45439369	GCUGUGAGUUGAUCAGAUU
Plate 3	F08	L-004872-00	J-004872-09	STK24	8428	NM_003576	20070157	UAUUAUGGAUCCUAUCUGA
Plate 3	F08	L-004872-00	J-004872-10	STK24	8428	NM_003576	20070157	UCGAUUAUCUCCAUUCGGA
Plate 3	F08	L-004872-00	J-004872-11	STK24	8428	NM_003576	20070157	CCAAGAAUCUCGAGAAUGG
Plate 3	F08	L-004872-00	J-004872-12	STK24	8428	NM_003576	20070157	AGAAAGUGGUUGCCAUAAA
Plate 3	F09	L-004873-00	J-004873-05	STK25	10494	NM_006374	34147665	CUAAAGAGCACCAAGCUAU
Plate 3	F09	L-004873-00	J-004873-06	STK25	10494	NM_006374	34147665	UCUACAAGGGCAUCGAUAA
Plate 3	F09	L-004873-00	J-004873-07	STK25	10494	NM_006374	34147665	ACACGCAGAUUAAGAGGAA
Plate 3	F09	L-004873-00	J-004873-08	STK25	10494	NM_006374	34147665	GCACUGGACUUGCUUAAAC
Plate 3	F10	L-003753-00	J-003753-08	STK26	51765	NM_016542	15011879	GAUCCAUCAUUUCGUCCUA
Plate 3	F10	L-003753-00	J-003753-09	STK26	51765	NM_016542	15011879	UCUUCGAGCUGGUCCAUUU
Plate 3	F10	L-003753-00	J-003753-10	STK26	51765	NM_016542	15011879	GAGAAUAACGCUAGCAGGA
Plate 3	F10	L-003753-00	J-003753-11	STK26	51765	NM_016542	15011879	UGACUGAACUGAUAGAUCG
Plate 3	F11	L-003966-00	J-003966-12	MAP2K5	5607	NM_145162	21729898	CCUCCAAUAUGCUAGUAAA
Plate 3	F11	L-003966-00	J-003966-13	MAP2K5	5607	NM_145162	21729898	UAAGUGCGAUUCAUCAUAU
Plate 3	F11	L-003966-00	J-003966-14	MAP2K5	5607	NM_145162	21729898	GGAGCCAUUUGUACAUUUC
Plate 3	F11	L-003966-00	J-003966-15	MAP2K5	5607	NM_145162	21729898	GAAUUGCAGUAGCAGUUGU
Plate 3	F12	L-004760-00	J-004760-12	IRAK1	3654	NM_001025243	68800349	GAUGAGAGGCUGACACCCA
Plate 3	F12	L-004760-00	J-004760-13	IRAK1	3654	NM_001025243	68800349	CGAAGAAAGUGAUGAAUUU
Plate 3	F12	L-004760-00	J-004760-14	IRAK1	3654	NM_001025243	68800349	GCAAUUCAGUUUCUACAUC
Plate 3	F12	L-004760-00	J-004760-15	IRAK1	3654	NM_001025243	68800349	GAGCUGAUGUGUUCACCUG
Plate 3	G01	L-003967-00	J-003967-05	MAP2K6	5608	NM_031988	14589901	CCAAAGAACGGCCUACAUA
Plate 3	G01	L-003967-00	J-003967-06	MAP2K6	5608	NM_031988	14589901	CGUCAAGCCUUCUAAUGUA
Plate 3	G01	L-003967-00	J-003967-07	MAP2K6	5608	NM_031988	14589901	GAUAAAGGCCAGACAAUUC
Plate 3	G01	L-003967-00	J-003967-08	MAP2K6	5608	NM_031988	14589901	GAUCCGAGCCACAGUAAAU
Plate 3	G02	L-004761-00	J-004761-05	IRAK2	3656	NM_001570	58530885	CAAGACAGUUUCACAGCUU
Plate 3	G02	L-004761-00	J-004761-06	IRAK2	3656	NM_001570	58530885	GAAACUUCGUGGCAAAUUG
Plate 3	G02	L-004761-00	J-004761-07	IRAK2	3656	NM_001570	58530885	GAAGCCCGGUUUACCUGAA
Plate 3	G02	L-004761-00	J-004761-08	IRAK2	3656	NM_001570	58530885	CAAAGCGAGUGGACAUCUU
Plate 3	G03	L-007730-00	J-007730-06	LIMK1	3984	NM_016735	8051614	GAGCAUGACCCUCACGAUA
Plate 3	G03	L-007730-00	J-007730-07	LIMK1	3984	NM_016735	8051614	GAAGCGAGUUGCCCGUGUG
Plate 3	G03	L-007730-00	J-007730-08	LIMK1	3984	NM_016735	8051614	GCCCAGAUGUGAAGAAUUC
Plate 3	G03	L-007730-00	J-007730-09	LIMK1	3984	NM_016735	8051614	GGAGACCGGAUCUUGGAAA
Plate 3	G04	L-005043-00	J-005043-05	TESK1	7016	NM_006285	66932998	GACCCGUCCUCAAUAACAA
Plate 3	G04	L-005043-00	J-005043-06	TESK1	7016	NM_006285	66932998	GAUCGAGGCUUCACCGCUG
Plate 3	G04	L-005043-00	J-005043-07	TESK1	7016	NM_006285	66932998	UGAGAAGGCUGAUGUCUUU
Plate 3	G04	L-005043-00	J-005043-08	TESK1	7016	NM_006285	66932998	UGAACAAGCUCCCCAGUAA
Plate 3	G05	L-006323-00	J-006323-05	LRRK2	120892	NM_198578	83722281	GAAAUUAUCAUCCGACUAU
Plate 3	G05	L-006323-00	J-006323-06	LRRK2	120892	NM_198578	83722281	GGAGGGAUCUUCUUUAAUU
Plate 3	G05	L-006323-00	J-006323-07	LRRK2	120892	NM_198578	83722281	UUACCGAGAUGCCGUAUUA
Plate 3	G05	L-006323-00	J-006323-08	LRRK2	120892	NM_198578	83722281	CAAGUUAUUUCAAGGCAAA
Plate 3	G06	L-003585-00	J-003585-12	MAP3K9	4293	NM_033141	52421789	GGACGGCCGUGUUCGAGUA
Plate 3	G06	L-003585-00	J-003585-13	MAP3K9	4293	NM_033141	52421789	GACCAUCUUUCACGAAUAU
Plate 3	G06	L-003585-00	J-003585-14	MAP3K9	4293	NM_033141	52421789	GAAAUUGUCGUGUAUGAGA
Plate 3	G06	L-003585-00	J-003585-15	MAP3K9	4293	NM_033141	52421789	CAAACUCGCCCUUCCUAUU
Plate 3	G07	L-003576-00	J-003576-06	MAP3K10	4294	NM_002446	21735549	GGACCGCGGUGUUCGACUA
Plate 3	G07	L-003576-00	J-003576-07	MAP3K10	4294	NM_002446	21735549	CAACAUAAUUGCCCUUAGG
Plate 3	G07	L-003576-00	J-003576-08	MAP3K10	4294	NM_002446	21735549	UAGAGGAGAUCAUCGGUGU
Plate 3	G07	L-003576-00	J-003576-09	MAP3K10	4294	NM_002446	21735549	UGAACUACCUACACAAUGA
Plate 3	G08	L-003577-00	J-003577-08	MAP3K11	4296	NM_002419	56237030	CAUGGUACCUGGAUUCAGA
Plate 3	G08	L-003577-00	J-003577-09	MAP3K11	4296	NM_002419	56237030	UGGCGUAGCUGUUAACAAG
Plate 3	G08	L-003577-00	J-003577-10	MAP3K11	4296	NM_002419	56237030	CUCCAAAGGCAGCGGGUUA
Plate 3	G08	L-003577-00	J-003577-11	MAP3K11	4296	NM_002419	56237030	GGAGAAACGUCUUCGAGGU
Plate 3	G09	L-003790-00	J-003790-19	MAP3K7	6885	NM_145333	21735565	GGACAUUGCUUCUACAAAU
Plate 3	G09	L-003790-00	J-003790-20	MAP3K7	6885	NM_145333	21735565	GAGUGAAUCUGGACGUUUA
Plate 3	G09	L-003790-00	J-003790-21	MAP3K7	6885	NM_145333	21735565	GGAAAGCGUUUAUUGUAGA
Plate 3	G09	L-003790-00	J-003790-22	MAP3K7	6885	NM_145333	21735565	GCAAUGAGUUGGUGUUUAC
Plate 3	G10	L-005068-00	J-005068-11	ZAK	51776	NM_016653	82880647	CGAGAAAGACGUUUAAAGA
Plate 3	G10	L-005068-00	J-005068-12	ZAK	51776	NM_016653	82880647	GGAUAUCACAGGACAAGGA
Plate 3	G10	L-005068-00	J-005068-13	ZAK	51776	NM_016653	82880647	GAGUGGAGGUGCGAAAUUG
Plate 3	G10	L-005068-00	J-005068-14	ZAK	51776	NM_016653	82880647	CAAGAAACGUUGUUAUAGC
Plate 3	G11	L-003563-00	J-003563-09	ARAF	369	NM_001654	4502192	AACAACAUCUUCCUACAUG
Plate 3	G11	L-003563-00	J-003563-10	ARAF	369	NM_001654	4502192	GCGAGGAGCUCAUUGUCGA
Plate 3	G11	L-003563-00	J-003563-11	ARAF	369	NM_001654	4502192	AGUCAGACGUCUAUGCCUA
Plate 3	G11	L-003563-00	J-003563-12	ARAF	369	NM_001654	4502192	UAGAGGAGGUAGUGAUGGA
Plate 3	G12	L-003460-00	J-003460-12	BRAF	673	NM_004333	33188458	CAUGAAGACCUCACAGUAA
Plate 3	G12	L-003460-00	J-003460-13	BRAF	673	NM_004333	33188458	UCAGUAAGGUACGGAGUAA
Plate 3	G12	L-003460-00	J-003460-14	BRAF	673	NM_004333	33188458	AGACGGGACUCGAGUGAUG
Plate 3	G12	L-003460-00	J-003460-15	BRAF	673	NM_004333	33188458	UUACCUGGCUCACUAACUA
Plate 3	H01	L-004016-00	J-004016-07	MAP2K7	5609	NM_145185	40806198	CAAAGACUGCCUUACUAAA
Plate 3	H01	L-004016-00	J-004016-08	MAP2K7	5609	NM_145185	40806198	UCAUGAAGCAGACGGGCUA
Plate 3	H01	L-004016-00	J-004016-09	MAP2K7	5609	NM_145185	40806198	GCAUUGAGAUUGACCAGAA
Plate 3	H01	L-004016-00	J-004016-10	MAP2K7	5609	NM_145185	40806198	UCAAGGAUGUCAUGGCGAA
Plate 3	H02	L-003601-00	J-003601-13	RAF1	5894	NM_002880	52486392	ACAGAGAGAUUCAAGCUAU
Plate 3	H02	L-003601-00	J-003601-14	RAF1	5894	NM_002880	52486392	AUUCAAAGAUGCCGUGUUU
Plate 3	H02	L-003601-00	J-003601-15	RAF1	5894	NM_002880	52486392	CAAAGAACAUCAUCCAUAG
Plate 3	H02	L-003601-00	J-003601-16	RAF1	5894	NM_002880	52486392	GUAAAUGGCACGGAGAUGU
Plate 3	H03	L-004445-00	J-004445-07	RIPK1	8737	NM_003804	57242760	CCACUAGUCUGACGGAUAA
Plate 3	H03	L-004445-00	J-004445-08	RIPK1	8737	NM_003804	57242760	UGAAUGACGUCAACGCAAA
Plate 3	H03	L-004445-00	J-004445-09	RIPK1	8737	NM_003804	57242760	GCACAAAUACGAACUUCAA
Plate 3	H03	L-004445-00	J-004445-10	RIPK1	8737	NM_003804	57242760	GAUGAAAUCCAGUGACUUC
Plate 3	H04	L-003602-00	J-003602-09	RIPK2	8767	NM_003821	40255024	GAAAUUGCCCUUGGUGUAA
Plate 3	H04	L-003602-00	J-003602-10	RIPK2	8767	NM_003821	40255024	GGGAAGACAUUGUGAACCA
Plate 3	H04	L-003602-00	J-003602-11	RIPK2	8767	NM_003821	40255024	GGGAAGUGUUAUCCAGAAA
Plate 3	H04	L-003602-00	J-003602-12	RIPK2	8767	NM_003821	40255024	GGACAUCGACCUGUUAUUA
Plate 3	H05	L-004924-00	J-004924-06	ACVR1	90	NM_001105	10862690	GAAUGGACAGUGUUGCAUA
Plate 3	H05	L-004924-00	J-004924-07	ACVR1	90	NM_001105	10862690	GUCCAUAGCUAGUGGUCUU
Plate 3	H05	L-004924-00	J-004924-08	ACVR1	90	NM_001105	10862690	GAAAGGCUGCUUCCAGGUU
Plate 3	H05	L-004924-00	J-004924-09	ACVR1	90	NM_001105	10862690	GUACGACUAUCUUCAGCUU
Plate 3	H06	L-004925-00	J-004925-07	ACVR1B	91	NM_020328	33598911	GUUCAGGGAAGCAGAGAUA
Plate 3	H06	L-004925-00	J-004925-08	ACVR1B	91	NM_020328	33598911	GCUUGUAUAUUGGGAGAUU
Plate 3	H06	L-004925-00	J-004925-09	ACVR1B	91	NM_020328	33598911	GAAACACUUUGACUCCUUU
Plate 3	H06	L-004925-00	J-004925-10	ACVR1B	91	NM_020328	33598911	GCUCGAAGAUGCAAUUCUG
Plate 3	H07	L-005302-02	J-005302-07	ACVRL1	94	NM_001077401	116734713	AGCCUAAAGUGAUUCAAUA
Plate 3	H07	L-005302-02	J-005302-09	ACVRL1	94	NM_001077401	116734713	GUCAAGAUCUUCUCCUCGA
Plate 3	H07	L-005302-02	J-005302-10	ACVRL1	94	NM_001077401	116734713	CGGGAGUGCUGGUACCCAA
Plate 3	H07	L-005302-02	J-005302-19	ACVRL1	94	NM_001077401	116734713	GCAUCUGAGCAGGGCGACA
Plate 3	H08	L-004934-00	J-004934-06	BMPR1B	658	NM_001203	4502430	GAAAGGAACGAAUGUAAUA
Plate 3	H08	L-004934-00	J-004934-07	BMPR1B	658	NM_001203	4502430	GGAUAUUGUUUCACGAUGA
Plate 3	H08	L-004934-00	J-004934-08	BMPR1B	658	NM_001203	4502430	GGACCCAGUUGUACCUAAU
Plate 3	H08	L-004934-00	J-004934-09	BMPR1B	658	NM_001203	4502430	GCGAAGUGCAGGAAAAUUA
Plate 3	H09	L-003929-00	J-003929-09	TGFBR1	7046	NM_004612	66346739	GAGAAGAACGUUCGUGGUU
Plate 3	H09	L-003929-00	J-003929-10	TGFBR1	7046	NM_004612	66346739	UGCGAGAACUAUUGUGUUA
Plate 3	H09	L-003929-00	J-003929-11	TGFBR1	7046	NM_004612	66346739	GACCACAGACAAAGUUAUA
Plate 3	H09	L-003929-00	J-003929-12	TGFBR1	7046	NM_004612	66346739	CGAGAUAGGCCGUUUGUAU
Plate 3	H10	L-004926-00	J-004926-06	ACVR2A	92	NM_001616	65508448	GUUAUCAGCUGGAUGUGUA
Plate 3	H10	L-004926-00	J-004926-07	ACVR2A	92	NM_001616	65508448	GUUGUUGGCUGGAUGAUAU
Plate 3	H10	L-004926-00	J-004926-08	ACVR2A	92	NM_001616	65508448	GAACUGGCUUCUCGCUGUA
Plate 3	H10	L-004926-00	J-004926-09	ACVR2A	92	NM_001616	65508448	CACCUAAGCCACCCUAUUA
Plate 3	H11	L-005309-00	J-005309-08	BMPR2	659	NM_001204	72376969	GAACGCAACCUGUCACAUA
Plate 3	H11	L-005309-00	J-005309-09	BMPR2	659	NM_001204	72376969	GCAUGAGCCUUUACUGAGA
Plate 3	H11	L-005309-00	J-005309-10	BMPR2	659	NM_001204	72376969	GAAACAAGUAGACAUGUAU
Plate 3	H11	L-005309-00	J-005309-11	BMPR2	659	NM_001204	72376969	GAAGGUGGCCGAACUAAUU
