# Supplementary material for: Kinome screening identifies integrated stress response kinase EIF2AK1/HRI as a negative regulator of PINK1 mitophagy signaling
Source: Sci Adv. 2025 May 9;11(19):eadn2528. doi: 10.1126/sciadv.adn2528 (PMC12063660; doi:10.1126/sciadv.adn2528)
Supplement: Supplementary file 2 — Tables S1 to S3 [file sciadv.adn2528_tables_s1_to_s3.zip › adn2528_table_s3.xls]

## Sheet: Sheet1
List of Antibodies
	Antibody	Company	Catalogue No.
1	Ubiquitin phospho-Ser65	Cell Signalling Technology	62802
2	OPA1	BD Biosciences	612607
3	Rab8A	Abcam	Ab241061
4	Rab8a	SIGMA	WH0004218M2-
5	Rab8A phospho-Ser111	Abcam	Ab267493
6	PINK1	Novus	BC100-494
7	PINK1	Dundee Cell Products (DCP) - available from MRC PPU Reagents & Services
8	GAPDH	Santa Cruz	sc-32233
9	EIF2AK1	MRC PPU Reagents & Services	DA219
10	EIF2AK2	Abcam	Ab184257
11	EIF2AK3	Abcam	Ab229912
12	EIF2AK4	Abcam	Ab134053
13	ATF4	Cell Signalling Technology	11815S
14	OMA1	Santa Cruz	sc-515788
15	TRIM28	Abcam	Ab109287
16	RPS6KB2	Abcam	Ab184551
17	BCR	Abcam	Ab233709
18	BRD2	Abcam	Ab139690
19	MAP3K7	Abcam	Ab109526
20	CDC7	Abcam	Ab229187
21	ROCK1	Abcam	Ab134181
22	EEF2K	Abcam	Ab45168
23	CAMK1D	Abcam	Ab172618
24	GRK2	Abcam	Ab227825
25	CNSK2A1	Abcam	Ab70774
26	CNSK1A1	Abcam	Ab206652
27	GSK3B	Abcam	Ab32391
28	MAPK3	Abcam	Ab32537
29	PBK/SPK	Abcam	Ab236872
30	MAP3K5	Abcam	Ab45178
31	MAP2K2	Abcam	Ab32517
32	MAP2K6	Abcam	Ab33866
33	MAP2K7	Abcam	Ab52618
34	HA	SIGMA	#11867423001
